# Supplementary material for: Wheat plant height locus RHT25 encodes a PLATZ transcription factor that interacts with DELLA (RHT1)
Source: Proc Natl Acad Sci U S A. 2023 May 1;120(19):e2300203120. doi: 10.1073/pnas.2300203120 (PMC10175819; doi:10.1073/pnas.2300203120)
Supplement: Supplementary file 2 — Dataset S01 (XLSX) [file pnas.2300203120.sd01.xlsx]

## Sheet: Dataset S1 Exome Parents NAM
Dataset S1. Polymorphisms detected in the exome capture of the parental lines from the Nested Association Mapping populations (where Berkut is the central parent) and in the biparental population UC1110 x PI 610750.
							Haplotype	H1	H2	H2	H3	H4	H4	H4	H5	H5	H5	H6
Chrom	Position in Refseqv1	Ref	Alt	EFFECT	GENE	Amino acid change	BLOSUM 62	UC1110	PI 610750	Berkut	RAC875	UC1036	Dharwar Dry	PI 70613	CItr 7635	PBW343	RSI5	P515HP
chr6A	143968221	A	T	intron_variant	TraesCS6A02G155300			A	T	T	A	A	A	A	A	A	A	A
chr6A	144717100	G	A	synonymous_variant	TraesCS6A02G155900	L215L		G	G	G	A	G	G	G	G	G	G	G
chr6A	144720719	G	A	intron_variant	TraesCS6A02G156000			G	G	G	G	A	A	A	A	A	A	A
chr6A	145126240	C	T	intergenic_region	TraesCS6A02G156000-156100			C	C	C	C	T	T	T	T	T	T	T
chr6A	145134504	G	A	intergenic_region	TraesCS6A02G156200-156300			-	G	G	G	A	A	A	G	G	G	G
chr6A	145651904/16	CTTGAATGGCCTG	-	frameshift_variant	TraesCS6A02G156600			13bp-del.	WT	WT	WT	WT	WT	WT	WT	WT	WT	WT
chr6A	145651971	T	C	splice_acceptor_variant	TraesCS6A02G156600			T	T	T	T	T	T	T	T	T	T	C
chr6A	145739155	G	A	missense_variant	TraesCS6A02G156700	R12C	-3	a	G	G	G	G	G	G	G	G	-	G
chr6A	145740171	C	G	intergenic_region	TraesCS6A02G156700-156800			C	C	C	C	G	G	G	G	G	G	G
chr6A	146444240	G	GA	intergenic_region	TraesCS6A02G157000-157100			G	G	G	G	G	G	G	GA	G	GA	G
chr6A	146492975	A	C	intergenic_region	TraesCS6A02G157100-157200			A	A	C	-	A	A	A	A	A	A	A
chr6A	146501774	C	A	synonymous_variant	TraesCS6A02G157200	A44A		-	C	C	C	C	C	C	C	C	C	A
chr6A	146739927	G	A	intergenic_region	TraesCS6A02G157300-157400			G	A	A	G	G	G	G	G	G	G	-
chr6A	147305219	A	G	missense_variant	TraesCS6A02G157500	W165R	-3	A	A	A	A	A	A	A	A	A	A	G
chr6A	147460346	T	C	intron_variant	TraesCS6A02G157700			-	T	T	T	C	C	C	T	T	T	T
chr6A	147462015	C	G	intron_variant	TraesCS6A02G157700			C	C	-	C	G	C	-	C	C	C	C
chr6A	147954119	C	A	intron_variant	TraesCS6A02G158000			C	A	A	C	C	C	C	C	C	C	C
chr6A	148248467	C	T	intergenic_region	TraesCS6A02G158000-158100			T	C	C	C	C	C	C	C	C	C	C
