# Supplementary material for: Wheat plant height locus RHT25 encodes a PLATZ transcription factor that interacts with DELLA (RHT1)
Source: Proc Natl Acad Sci U S A. 2023 May 1;120(19):e2300203120. doi: 10.1073/pnas.2300203120 (PMC10175819; doi:10.1073/pnas.2300203120)
Supplement: Supplementary file 3 — Dataset S02 (XLSX) [file pnas.2300203120.sd02.xlsx]

## Sheet: Dataset S2-Primers
Dataset S2. Primers used in this study.
Primer Name	Sequence (5' -> 3')	PCR conditions and comments
Primer to genotype Rht25 alleles (a to e) with PAGE gel (primer in intron, not for cDNAs)
PlzAF2	CTGTATATGCATGTGTGTCTC	95 °C 3 min; 35 cycles of 95 °C 20 s, 57 °C 20 s, 72 °C 30 s; 72 °C 5 min; 12 °C forever
PlzAR1	GAGGCAGCAAAAGTGGAAGG	Forward primer is in the intron
Expected sizes: WT= 154 bp, 4-bp deletion= 150bp, 13-bp deletion= 141 bp, 19-bp deletion= 135 bp, splice site mutation (Rht25d) after digestion with Sau96I= 21 + 133 bp.
Agarose gel marker for PLATZ-A1 384-bp promoter insertion (Rht25f)
platz6A-CDC-F1	CACATCTACATACATCCCCATCC	95 °C 3 min; 95 °C 20 s, 58 °C 20 s, 72 °C 40 s for 35 cycles (run in 1.5 or 2% agarose gel).
platz6A-CDC-R1	GCAATTCTCCTCTTGGTTGGTC
Sequencing PLATZ-A1 acceptor splice site mutation (Rht25d)
Platz6A-F2	TACAATGACGTCGTCCGCC	95 °C 3 min; 35 cycles of 95 °C 20 s, 55 °C 30 s, and 72 °C 30 s; 72 °C 5 min; 12 °C forever
Platz6A-R1	TGACCTGCCCCGAGTCAC
KASP Marker for PLATZ-A1 13-bp deletion (Rht25b)
Plz-13bp-wt-FAM	GAAGGTGACCAAGTTCATGCTGCCGAGGCCTCAGTCCA	94 °C 15 min; 94 °C 20 s, 65 °C to 57 °C 1 min for 10 cycles; 94 °C 20 s, 57 °C 1 min for 35 cycles; 12 °C forever
Plz-13bp-mut-VIC	GAAGGTCGGAGTCAACGGATTGCCGAGGCCTCAGTCGG
Plz-del-common	TCCGACGGGACAATTAGGC
KASP Marker for PLATZ-A1 19-bp deletion (Rht25c)
Plz-19bp-wt-FAM	GAAGGTGACCAAGTTCATGCTcctcagtccaggccattc	94 °C 15 min; 94 °C 20 s, 65 °C to 57 °C 1 min for 10 cycles; 94 °C 20 s, 57 °C 1 min for 35 cycles; 12 °C forever
Plz-19bp-mut-VIC	GAAGGTCGGAGTCAACGGATTcctcagtccaggccgtct
Plz-del-common	TCCGACGGGACAATTAGGC
KASP Marker for PLATZ-A1 acceptor splice site mutation(Rht25d)
Plz-splice-wt-FAM2	GAAGGTGACCAAGTTCATGCTgctgttgatcgtgtagggcT	94 °C 15 min; 94 °C 20 s, 65 °C to 55 °C 1 min for 10 cycles; 94 °C 20 s, 57 °C 1 min for 35 cycles; 12 °C forever
Plz-splice-mut-VIC2	GAAGGTCGGAGTCAACGGATTgctgttgatcgtgtagggcC
Plz-splice-common3	ACTGTATATGCTGTATTGATTAACTG
KASP Marker for PLATZ-A1 4-bp deletion (Rht25e)
Plz-4bp-wt-FAM	GAAGGTGACCAAGTTCATGCTACATGTGACAGGATCCTCcag	94 °C 15 min; 94 °C 20 s, 65 °C to 57 °C 1 min for 10 cycles; 94 °C 20 s, 57 °C 1 min for 35 cycles; 12 °C forever
Plz-4bp-mut-VIC	GAAGGTCGGAGTCAACGGATTACATGTGACAGGATCCTCAGC
Plz-del-common	TCCGACGGGACAATTAGGC
KASP marker of PLATZ-A1 promoter (Rht25f)
Plz-pro-ins-FAM	GAAGGTGACCAAGTTCATGCTccatgcacgcgaaagatcaa	94 °C 15 min; 94 °C 20 s, 68 °C to 60 °C 1 min for 10 cycles; 94 °C 20 s, 60 °C 1 min for 35 cycles; 12 °C forever
Plz-pro-wt-VIC	GAAGGTCGGAGTCAACGGATTgaaaacaaaagagagatcaaacc
Plz-pro-common	GCAATTCTCCTCTTGGTTGGT
KASP Marker for PLATZ-A1 EMS induced mutation in K2257
K2557-A-FAM	GAAGGTGACCAAGTTCATGCTgtgcgtgtgtccgtgcaA	94 °C 15 min; 94 °C 20 s, 65 to 57 1 min for 10 cycles; 94 °C 20 s, 57 °C 1 min for 35 cycles; 12 °C forever
K2557-G-VIC	GAAGGTCGGAGTCAACGGATTgtgcgtgtgtccgtgcaG	A is mutant; G is WT Kronos
K2557-common	TGACCTGCCCCGAGTCAC	(Same primer as platz6A-R1)
KASP Marker for PLATZ-B1 EMS induced mutation in K86
K86-A-FAM	GAAGGTGACCAAGTTCATGCTctcgagGtcacccaggcA	94 °C 15 min; 94 °C 20 s, 65 to 57 1 min for 10 cycles; 94 °C 20 s, 57 °C 1 min for 35 cycles; 12 °C forever
K86-A-VIC	GAAGGTCGGAGTCAACGGATTctcgagGtcacccaggcG	A is mutant; G is WT Kronos
K86-A-common1	tcGtttttgTtgcatgCatgtAA
dCAPS Markers for EMS induced mutations in platz-A1 and platz-B1
K86-dCAPS-AvaII-F1	GAAGGTGACCAAGTTCATGCTacgtgtacaatgacgtGgtc	95 °C 3 min; 35 cycles of 95 °C 20 s, 55 °C 30 s, and 72 °C 30 s; 72 °C 5 min; 12 °C forever
K86-dCAPS-AvaII-R1	ggctAagTcacacatgcatataGT	Digestion of the PCR product with restiction enzyme AvaII results in 40 bp difference.
K2557-dCAPS-BstNI-F1	GAAGGTGACCAAGTTCATGCTcgtgcgtgtgtccgtCca	95 °C 3 min; 35 cycles of 95 °C 20 s, 55 °C 30 s, and 72 °C 30 s; 72 °C 5 min; 12 °C forever
K2557-dCAPS-BstNI-R1	TGACCTGCCCCGAGTCAC	Digestion of the PCR product with BstNI results in 40 bp difference (plus 400 bp unspecific band).
KASP Markers for CRISPR-Cas9 editing mutations (1bp deletion in PLATZ-A1 and 1 bp insertion in PLATZ-B1)
PLATZ-6AB-WT-FAM	GAAGGTGACCAAGTTCATGCTCCTACACGATCAACAGCgc	94 °C 15 min; 94 °C 20 s, 65 to 57 1 min for 10 cycles; 94 °C 20 s, 57 °C 1 min for 35 cycles; 12 °C forever
PLATZ-6A-1d-VIC	GAAGGTCGGAGTCAACGGATTCCTACACGATCAACAGCCG	This is for both 6A and 6B FAM tail
PLATZ-6A-common	CTGTCACATGTGAGGCAGAA
PLATZ-6B-1i-VIC	GAAGGTCGGAGTCAACGGATTCCTACACGATCAACAGCGAC	94 °C 15 min; 94 °C 20 s, 65 to 57 1 min for 10 cycles; 94 °C 20 s, 57 °C 1 min for 35 cycles; 12 °C forever
PLATZ-6B-common	TGTCACACGTGAGGCAGAC
CRISPR-CAS9 guide RNA target
PLATZ-Sg2	CTACACGATCAACAGCGCGA
platz-sg2-NGS-F2	tcctctgtcacggaagcgCATCGACTGCTCCTATGTCCA	95 °C 3 min; 95 °C 20 s, 56 °C 20 s, 72 °C 20 s for 35 cycles; 72 °C for 5 min;
platz-sg2-NGS-R4	tttagcctccccaccgacGAGGCAGCAAAAGTGGAAGG	Lowercase tail iindicates the adapter for the 2nd round PCR to add barcodes
Y2H between DELLA and PLATZ (PCR condition is for NEB Q5 High-Fidelity DNA Polymerase)
PLATZ-NdeI-F	AATCATATGGGGATGCGGGTGCCCGGGTG	98 °C 30 s; 35 cycles of 98 °C 10 s, 72 °C 45 s; 72 °C 2 min; 12 °C forever
PLATZ-EcoRI-R	AAGAATTCGGCTAGGGGGGATCGGGTGG
RHT_Entry_F3	CACCAGCTCTGTGGTGGAGGCTGC	98 °C 30 s; 35 cycles of 98 °C 10 s, 72 °C 60 s; 72 °C 2 min; 12 °C forever
RHT_Entry_R2	TCACGGCGCGGCCAGGCGCC
RHT-B1-SAW-F	GGGGACAAGTTTGTACAAAAAAGCTGCCACCGGCAGCTCCGGCGGCCCATC	98 °C 30 s; 35 cycles of 98 °C 10 s, 72 °C 45 s; 72 °C 2 min; 12 °C forever
RHT-B1-SAW-R	GGGGACCACTTTGTACAAGAAAGCTGAACGCGGCGCGGCCAGGCGCCATG
RHT-B1-L1VL2-F	GGGGACAAGTTTGTACAAAAAAGCTGCCACCAGCTCTGTGGTGGAGGCTGC	98 °C 30 s; 35 cycles of 98 °C 10 s, 72 °C 45 s; 72 °C 2 min; 12 °C forever
RHT-B1-L1VL2-R	GGGGACCACTTTGTACAAGAAAGCTGAACGGGGCTCCTCGTTCGGGTCCTC
RhtB1-PFYRE-attB1-F2	GGGGACAAGTTTGTACAAAAAAGCAGGCTcgAACGAGGAGCCCGAGGTA	98 °C 30 s; 35 cycles of 98 °C 10 s, 72 °C 45 s; 72 °C 2 min; 12 °C forever
RhtB1-PFYRE-attB2-R2	GGGGACCACTTTGTACAAGAAAGCTGGGTaGGTCTCGTGCCGCTCTGTG
Y2H between DELLA, GRF4 and PLATZ (PCR condition is for NEB Q5 High-Fidelity DNA Polymerase)
PLZ-pB-inf-NotI-F	AGAAAGGTGGCGGCCATGGGGATGCGGGTGCC	98 °C 30 s; 35 cycles of 98 °C 10 s, 72 °C 45 s; 72 °C 2 min; 12 °C forever
PLZ-pB-inf-NotI-R	CGGGCTAATGCGGCCTCAGGCTAGGGGGGATCGGg
GRF4-pB-inf-EcoRI-F	TGTATCGCCGGAATTCATGGCGATGCCGTATGCC	98 °C 30 s; 35 cycles of 98 °C 10 s, 70 °C 15 s, and 72 °C 40 s; 72 °C 2 min; 12 °C forever
GRF4-pB-inf-EcoRI-R	GGATCCCCGGGAATTCTAGTACATCTCGCCGGCGaa
PLATZ-EcoRI-F	AAGAATTCATGGGGATGCGGGTGCCCGGGTG	98 °C 30 s; 35 cycles of 98 °C 10 s, 72 °C 45 s; 72 °C 2 min; 12 °C forever
PLATZ-SalI-R	AAGTCGACGGCTAGGGGGGATCGGGTGG
GRF4-PspOMI-F	AAGGGCCCAAATGGCGATGCCGTATGCCTC	98 °C 30 s; 35 cycles of 98 °C 10 s, 72 °C 55 s; 72 °C 2 min; 12 °C forever
GRF4-BamHI-R	AAGGATCCGTACATCTCGCCGGCGAACAG
qRT-PCR (all primers use the same PCR program: 95 °C for 2 min and 40 cycles of 95 °C for 5 s and 60 °C for 30 s, followed by a melting curve program)
Actin-F	ACCTTCAGTTGCCCAGCAAT	Amplifying ACTIN; used as internal control
Actin-R	CAGAGTCGAGCACAATACCAGTTG	Efficiency = 97.7%
tRNA_synthase_qRT_F1	AATTGGTCGCAAAGTGGAAG	Amplifying tRNA Synthase; used as internal control
tRNA_synthase_qRT_R1	AATGCCGCAGCATCTCTAGT	Efficiency = 96%
IF4A-qRT-F1	TGCTGTTCGACATCCAGAAG	Amplifying INITIATION FACTOR 4A (IF4A); used as internal control
IF4A-qRT-R1	CCCAGACCTTACCACTCCAA	Efficiency = 98%
Rht25-qPCR-F1	GATCAACAGCGCGAAGGTTA	Amplifying both homoeolos of PLATZ1
Rht25-qPCR-R2	GAGAGGCAGCAAAAGTGGAA	Efficiency = 98%
PLATZ-A1-qPCR-F2	CCATTCAAGGGCTCCGGC	PLATZ-A1 specific. Causion that forward primer has overlap with the 13bp and 19bp deletion (Rht25b and Rht25c)
PLATZ-A1-qPCR-R2	CCACATGGTCCACCTTGCAG	Efficiency = 95.7%
PLATZ-B1-qPCR-F1	CCAGGCCATTCAAGGGATCT	PLATZ-B1 specific
PLATZ-B1-qPCR-R1	CCACATGATCCACCTTGCAT	Efficiency >100%
GRF1_Fw_qPCR	ACTGCGAGAAGCACATGCAC	Primers amplify both homoeologs of GRF1
GRF1_Rev_qPCR	GGGCGGAGTGGACGTTGGA	Efficiency >100%
GRF3_Fw_qPCR	ACTTCGGGAAGAAGCTGGAT	Primers amplify both homoeologs of GRF3
GRF3_Rev_qPCR	CAGCTGCTGGGAGTGGGAG	Efficiency >100%
GRF4_Fw_qPCR	CCGCCTCCGACTCCAAG	GRF4-A1 specific
GRF4_A_Rev_qPCR	CGGGGGAGGGAGTGGC	Efficiency = 91.1
GRF5_Fw_qPCR	CCGCCCTGGCAAGA	Primers amplify both homoeologs of GRF5
GRF5_Rev_qPCR	CAGGGGAAGCAGACTTGGA	Efficiency = 93.2
GRF9_Fw_qPCR	AGCGGCACATCAAGGAAC	Primers amplify both homoeologs if GRF9
GRF9_Rev_qPCR	CTGGCTTCAGTTCATCACCA	Efficiency = 100%
GRF10_qF1	GGTGCAGGGGCACAAG	Primers amplify both homoeologs of GRF10
GRF10_qR1	GTGGGTGGCGTGGAGGAT	Efficiency = 91.3
GRF11_qF1	GATGGGATTGGCAACACTCT	Primers amplify both homoeologs of GRF11
GRF11_qR1	ATGCGGAATCAGGCTCGTCA	Efficiency >100%
GIF1-qF	CAACCAGAACAACGGCAAGG	Primers amplify both homoeologs of GIF1
GIF1-qR	CATCATCAGGTTGGACGGGT	Efficiency = 91.2
CYCD1-qF2	CCGACTCCGTTGCATGGA	Primers amplify both homoeologs of CYCD1;1
CYCD1-qR2	GGCAGGTCACAGCGCAG	Efficiency >100%
Cyclin-D3-1-qF	AGGAAGGACGCCATGGATTG	Primers amplify both homoeologs of CYCD3;1
Cyclin-D3-1-qR	CCACGGTCTCCTCCATCTTG	Efficiency = 92.4
Cyclin-D4-1-qF	TGGATGGAAGGTTCACACGT	Primers amplify both homoeologs of CYCD4;1
Cyclin-D4-1-qR	TTGCCCTCCGGTCTGG	Efficiency = 92.6
KASP Markers for Rht-B1 and Rht-D1 (FAM primers are tall alleles)
RhtB1-C-FAM	GAAGGTGACCAAGTTCATGCTccatggccatctccagctG	94 °C 15 min; 94 °C 20 s, 65 to 57 1 min for 10 cycles; 94 °C 20 s, 57 °C 1 min for 35 cycles; 12 °C forever
RhtB1-T-VIC	GAAGGTCGGAGTCAACGGATTccatggccatctccagctA
RhtB1-common	GGGTACAAGGTGCGGGCG
RhtD1-G-FAM	GAAGGTGACCAAGTTCATGCTggccatctcGagctgctC	94 °C 15 min; 94 °C 20 s, 65 to 57 1 min for 10 cycles; 94 °C 20 s, 57 °C 1 min for 35 cycles; 12 °C forever
RhtD1-T-VIC	GAAGGTCGGAGTCAACGGATTggccatctcGagctgctA
RhtD1-common	ctcgggtacaaggtgcgC
