# Supplementary material for: Wheat plant height locus RHT25 encodes a PLATZ transcription factor that interacts with DELLA (RHT1)
Source: Proc Natl Acad Sci U S A. 2023 May 1;120(19):e2300203120. doi: 10.1073/pnas.2300203120 (PMC10175819; doi:10.1073/pnas.2300203120)
Supplement: Supplementary file 4 — Dataset S03 (XLSX) [file pnas.2300203120.sd03.xlsx]

## Sheet: Dataset S3- Gene names
Dataset S3. Nomenclature for PLATZ genes of Group III. Rht25 = PLATZ-A1.
This Table includes the closest PLATZ genes from Brachypodium (BRADI), rice (Os) and maize (Zm) to each of the four wheat genes.
Proposed name	Gene ID. RefSeq v1.1	Chr	Initial coordinate	Fu et al. (2020)	Orthologs in other grasses
PLATZ-A1	TraesCS6A02G156600	6A	145651357	TaPLATZ34	BRADI_3g05380v3 Os02g0172800 Zm00001eb233230_ZmPLATZ8
PLATZ-B1	TraesCS6B02G282400LC1	6B	207804172	TaPLATZ41
PLATZ-D1	TraesCS6D02G146600	6D	118267324	TaPLATZ47
PLATZ-A2	TraesCS7A02G479100	7A	671847340	TaPLATZ56	BRADI_1g32050v3 Os06g0666100 Zm00001eb389840_ZmPLATZ17
PLATZ-B2	TraesCS7B02G381500	7B	646680061	TaPLATZ59
PLATZ-D2	TraesCS7D02G466400	7D	580263133	TaPLATZ62
PLATZ-A3	TraesCS6A02G145200	6A	123446047	TaPLATZ33	BRADI_3g06190v3 Os02g0183000 Zm00001eb234360.2_ZmPLATZ9
PLATZ-B3	TraesCS6B02G173400	6B	187831386	TaPLATZ40
PLATZ-D3	TraesCS6D02G134200	6D	102114863	TaPLATZ46
PLATZ-A4	TraesCS6A02G248200	6A	461112196	TaPLATZ38	BRADI_3g50830v3 Os02t0661400 Zm00001eb186680
PLATZ-B4	TraesCS6B02G276500	6B	500238878	TaPLATZ44
PLATZ-D4	TraesCS6D02G230300	6D	323688214	TaPLATZ52
1 Incomplete sequence in CS. Missing last 10 bp (annotated as N). Those bases were inferred from Kronos and other wheat genomes.
