# Supplementary material for: Wheat plant height locus RHT25 encodes a PLATZ transcription factor that interacts with DELLA (RHT1)
Source: Proc Natl Acad Sci U S A. 2023 May 1;120(19):e2300203120. doi: 10.1073/pnas.2300203120 (PMC10175819; doi:10.1073/pnas.2300203120)
Supplement: Supplementary file 5 — Dataset S04 (XLSX) [file pnas.2300203120.sd04.xlsx]

## Sheet: Dataset S4 ANOVA EMS mut.
Dataset S4. Effect of the EMS induced platz-A1 and platz-B1 on plant height, peduncle length, grain number and grain size and weight.
S4A. Greenhouse experiment. Factorial ANOVA using a Kronos BC4F2 population segregating for induced EMS mutation in both genes.
		Plant height (cm)					Peduncle length (cm)					Grain number per spike					Thousand Kernel Weight (TKW)					Spike grain weight (g)
	WT	platz-A1	platz-B1	platz1		WT	platz-A1	platz-B1	platz1		WT	platz-A1	platz-B1	platz1		WT	platz-A1	platz-B1	platz1		WT	platz-A1	platz-B1	platz1
	61	59	67	59		24.7	22.7	27.3	21.2		37	32	43	35		61.89	61.25	62.33	56.86		2.29	1.96	2.68	1.99
	67	59	60	57		26.2	22.1	24	21.7		42	41	38	50		63.81	53.66	59.47	50		2.68	2.2	2.26	2.5
	65	56	63	54.5		24.4	19.7	24.3	20.3		42	31	45	29		61.9	62.26	51.78	61.72		2.6	1.93	2.33	1.79
	59	56	57	54		21	20.6	20.6	17.6		40	39	34	36		59.75	54.36	57.65	53.61		2.39	2.12	1.96	1.93
	63	55	63	56		23.3	21.1	24.8	20		33	42	34	40		62.12	56.9	64.12	51.5		2.05	2.39	2.18	2.06
	70	53.5	63	51		26.3	21.3	24.4	19.3		31	36	45	32		66.45	58.33	60.89	58.13		2.06	2.1	2.74	1.86
	60	50	63.5	57		24.3	20.9	25.7	20		34	33	43	34		60	59.09	60.23	58.24		2.04	1.95	2.59	1.98
	59.5	60	62	55		21.6	22.5	26.6	22.5		33	43	33	31		68.18	51.4	62.42	56.77		2.25	2.21	2.06	1.76
	63	56.5	62	44		24.9	25.5	22	16.5		47	42	36	35		61.49	57.38	63.33	57.71		2.89	2.41	2.28	2.02
	60.5	56	61	51		27.3	20.5	26.7	18.2		44	33	35	29		63.64	57.27	69.43	58.28		2.8	1.89	2.43	1.69
	55.5	58	65.5	49.5		20.7	22.7	27.4	17.7			48	34				56.88	68.24				2.73	2.32
	55.5	56	58			20.5	22.7	24.2				40	45				57.75	50.89				2.31	2.29
	58		55.5			25.3		21.7					32					59.38					1.9
	59		56			23.9		25.2					35					64.86					2.27
	62		56			26.4		22.2					35					62					2.17
			54					21					31					57.74					1.79
Average	61.2	56.25	60.4062	53.4545		24.0533	21.8583	24.2562	19.5455		38.3	38.3333	37.375	35.1		62.923	57.2108	60.9225	56.282		2.405	2.18333	2.26562	1.958
s.e.m.	1.0291	0.78214	0.97063	1.23568		0.570619	0.441667	0.554524	0.543348		1.72595	1.52918	1.25789	1.96893		0.848531	0.877423	1.24645	1.11999		0.101141	0.0715344	0.0661121	0.0714267
% reduction		-0.0808824	-0.0129698	-0.12656			-0.0912555	0.00843611	-0.187412			0.000870322	-0.0241514	-0.0835509			-0.0907803	-0.0317928	-0.105542			-0.0921691	-0.0579522	-0.185863
Factorial ANOVA PLATZ-A1 x PLATZ-B1
Effect	Statistic	Plant height	Peduncle length	Grains/spike	TKW	Spike gr. wgt.
PLATZ-A1	ANOVA P	<.0001	<.0001	0.4877	<.0001	0.0015
PLATZ-B1	ANOVA P	0.0905	0.0633	0.201	0.2025	0.0242
Interaction	ANOVA P	0.3403	0.0279	0.4749	0.6383	0.5849
PLATZ-A1 in -B1 WT	Simple effect	0.0014	0.007	0.9887	0.0012	0.0577
PLATZ-A1 in -B1 mut.	Simple effect	<.0001	<.0001	0.3058	0.0046	0.0062
PLATZ-B1 in -A1 WT	Simple effect	0.5611	0.7807	0.6756	0.2041	0.1998
PLATZ-B1 in -A1 mut.	Simple effect	0.0821	0.0083	0.1726	0.576	0.0538
S4B. Field experiment organized as a randomized complete block design with 5 replications. Factorial ANOVA using BC4F3 isogenic lines for the platz-A1 and platz-B1 mutants durum lines Kronos, Desert Gold and UC1771LC.
Values are LSMeans. Single and double mutants are compared with the WT using Dunnett tests. Last 2 columns are the overall ANOVA P values for PLATZ1
Combined ANOVA for the three varieties (traits= Block Veriety|PLATZ;)													Factorial ANOVA P
Trait		WT		platz-A1	P		platz-B1	P		platz1 a	P	PLATZ1 P	Variety	Interaction
Plant height		96.4		86.3	***		94.1	***		83.9	***	***	***	***
Grain length (mm)		7.4		7.4	ns		7.3	**		7.3	***	***	***	ns
Grain width (mm)		3.4		3.4	ns		3.4	ns		3.3	*	*	***	*
Grain Area (mm2)		18		17.9	ns		17.9	ns		17.5	***	***	***	ns
TKW (g)		48.5		48.2	ns		48.5	ns		46.5	**	**	***	ns
Heading date		125.9		126.3	ns		125.4	ns		125.7	ns	*	***	***
Grains / m2		22980		21942	ns		22054	ns		22681	ns	ns	***	*
Grain yield (kg/ha)		11130		10572	*		10643	ns		10512	*	*	**	*
a Combined homozygous platz-A1 and platz-B1.
S4C. Individual ANOVAS by variety (model Trait= block PLATZ1;)
Trait		WT		platz-A1	Dunnett P		platz-B1	Dunnett P		platz1 a	Dunnett P	ANOVA PLATZ1 P
Kronos
Plant height		94.4		88	***		92	*		83.6	***	***
Grain length (mm)		7.40408		7.43845	ns		7.37897	ns		7.35573	ns	ns
Grain width (mm)		3.42728		3.45288	ns		3.45482	ns		3.40204	ns	ns
Grain Area (mm2)		18.493		18.616	ns		18.5679	ns		18.1519	ns	ns
TKW (g)		49.8776		50.4048	ns		50.851	ns		48.1764	ns	ns
Heading date		122		122	ns		121.8	ns		122.2	ns	ns
Grains / m2		20697		21747	ns		19774	ns		20941	ns	**
Grain yield (kg/ha)		10387.6		10958.5	ns		10048.3	ns		10080.2	ns	ns
Desert Gold
Plant height		97		82.8	***		94.6	*		83	***	***
Grain length (mm)		7.40239		7.40868	ns		7.36193	ns		7.32691	ns	ns
Grain width (mm)		3.37754		3.36107	ns		3.41318	ns		3.35609	ns	ns
Grain Area (mm2)		18.1468		18.0419	ns		18.3043	ns		17.7391	ns	ns
TKW (g)		48.2968		48.3179	ns		49.6768	ns		47.1593	ns	ns
Heading date		126.8		128	ns		125	ns		126	ns	**
Grains / m2		23830		21061	*		21976	ns		22585	ns	*
Grain yield (kg/ha)		11498.4		10170.3	**		10921.2	ns		10658.6	ns	ns
UC1771LC
Plant height		97.8		88.2	***		95.6	ns		85.2	***	***
Grain length (mm)		7.32846		7.23456	*		7.11918	***		7.13611	***	***
Grain width (mm)		3.25031		3.2505	ns		3.20213	ns		3.18142	ns	*
Grain Area (mm2)		17.4404		17.1385	ns		16.7284	**		16.5606	**	**
TKW (g)		47.2756		45.9913	ns		44.8854	*		44.0298	**	**
Heading date		129		128.8	ns		129.4	ns		129	ns	ns
Grains / m2		24641		23019	ns		24412	ns		24517	ns	ns
Grain yield (kg/ha)		11642		10587.3	ns		10957.9	ns		10797.5	ns	ns
a Combined homozygous platz-A1 and platz-B1.
