# Supplementary material for: Wheat plant height locus RHT25 encodes a PLATZ transcription factor that interacts with DELLA (RHT1)
Source: Proc Natl Acad Sci U S A. 2023 May 1;120(19):e2300203120. doi: 10.1073/pnas.2300203120 (PMC10175819; doi:10.1073/pnas.2300203120)
Supplement: Supplementary file 6 — Dataset S05 (XLSX) [file pnas.2300203120.sd05.xlsx]

## Sheet: Dataset S5 ANOVA CRISPR
Dataset S5. Factorial ANOVA for PLATZ-A1 x PLATZ-B1 using an F3 population segregating for CRISPR-CAS9 edited mutations in both genes.
		Plant height (cm)					Peduncle length (cm)
	WT	platz-A1	platz-B1	platz1		WT	platz-A1	platz-B1	platz1
	58	51.5	55.75	51.65		24.4	22.8	21.35	20.7
	58	53.75	54.75	52.75		24.4	20.65	21.55	21
	60.25	55.75	63	50		26.5	21.9	23.4	18.4
	65	58	58.25	50.75		24.5	24.45	22.05	19
	54.75	60.5	59.75	48.75		23.45	25.45	24.65	19.3
Average	59.2	55.9	58.3	50.78		24.65	23.05	22.6	19.68
s.e.m.	1.69448	1.5744	1.47139	0.684398		0.5005	0.862119	0.6249	0.501398
% reduction		-0.0557432	-0.0152027	-0.14223			-0.0649087	-0.0831643	-0.201623
Factorial ANOVA CRISPR PLATZ-A1 x PLATZ-B1
Effect	Statistic	Plant Height	Peduncle length
PLATZ-A1	ANOVA P	0.0015	0.0028
PLATZ-B1	ANOVA P	0.049	0.0006
Interaction	ANOVA P	0.1548	0.3174
PLATZ-A1 in -B1 WT	Simple effect	0.1181	0.0959
PLATZ-A1 in -B1 mut.	Simple effect	0.0017	0.0052
PLATZ-B1 in -A1 WT	Simple effect	0.6584	0.0376
PLATZ-B1 in -A1 mut.	Simple effect	0.0209	0.0018
