# Supplementary material for: Wheat plant height locus RHT25 encodes a PLATZ transcription factor that interacts with DELLA (RHT1)
Source: Proc Natl Acad Sci U S A. 2023 May 1;120(19):e2300203120. doi: 10.1073/pnas.2300203120 (PMC10175819; doi:10.1073/pnas.2300203120)
Supplement: Supplementary file 7 — Dataset S06 (XLSX) [file pnas.2300203120.sd06.xlsx]

## Sheet: Dataset S6 Exp UBI-PLATZ1-HA
Dataset S6. qRT-PCR in the peducle of transgenic UBI::PLATZ-HA T2 plants and their sister non-transgenic lines.
Samples from the peducle were collected at Zadok scale 59.
Sample	UBI::PLATZ1-HA	ACTIN	RHT25-QPCR-F1R2	PLATZ1 / ACTIN	Average	t-test (unequal variances)
2-3-6	Negative	26.7129	30.309	0.0826953
2-3-8	Negative	27.5063	31.8357	0.0497419
3-11-5	Negative	28.0434	32.5294	0.044625
4-12	Negative	27.5668	30.9823	0.0937197	0.0676955
2-11-8	Positive	27.7281	22.309	42.7862
2-12-5	Positive	28.5045	22.7428	54.2561
3-6-8	Positive	29.7675	23.6978	67.1681
4-9-5	Positive	28.1733	22.6196	46.9705	52.7952	0.00221481
