# Supplementary material for: Wheat plant height locus RHT25 encodes a PLATZ transcription factor that interacts with DELLA (RHT1)
Source: Proc Natl Acad Sci U S A. 2023 May 1;120(19):e2300203120. doi: 10.1073/pnas.2300203120 (PMC10175819; doi:10.1073/pnas.2300203120)
Supplement: Supplementary file 8 — Dataset S07 (XLSX) [file pnas.2300203120.sd07.xlsx]

## Sheet: Dataset S7 Transgenic Phenotpye
Dataset S7. ANOVA for plant height and peduncle length in plants segregating for UBI::PLATZ1-HA (greenhouse).
S7A. T2 plants from 4 indpendent events. From each we selected two positive and two negative T1 plants,													S7B. Complementation experiment platz1 x UBI::PLATZ1-HA									S7C. Phenotypic effects of UBI::PLATZ1 (without tag)
From each T1 plants, we analyzed 8 T2 plants (Total 128 planted but 7 plants died).													F3 plants from the cross between the platz1 combined EMS mutants and UBI::PLATZ1-HA
	Family P1			Family P2			Family P3			Family P4				Plant Height (cm)				Peduncle length (cm)				Environment	Winter Greenhouse				Growth Chamber
	WT	OE		WT	OE		WT	OE		WT	OE			platz1	platz1+OE	WT		platz1	platz1+OE	WT		Trait	F1 WT	F1 OE	P value1		BC1F1 WT	BC1F1 OE	P value
	63	63		58	63		67	63		67	62			65.9	66	61.65		23	26.65	24.5		Days to heading	53.0 ± 0.6	61.0 ± 2.3	**		45.7 ± 0.2	54.3 ± 0.5	***
	62	65		66	59		59	61		59	67			50.25	60.5	82.5		20.7	24.55	31		Height (cm)	55.4 ± 0.9	59.5 ± 3.3	ns		59.1 ± 0.9	69.7 ± 1.5	***
	58	65		66	65		60	60		60	64			68.25	68	61.5		22.85	28.1	24.1		Peduncle length (cm)	23.1 ± 0.4	24.3 ± 1.9	ns		26.2 ± 0.4	30.6 ± 1.2	**
	52	64		61	61		65	59		65	62			69.5	72.5	86.35		24.1	30.4	30.85		Spike length (cm)	7.8 ± 0.1	8.3 ± 0.4	ns		7.5 ± 0.1	8.2 ± 0.3	*
	65	56		58	58		67	58		67	61			62.5	70.5	85.8		22.25	24.35	32.2		Spikelet number per spike	17.8 ± 0.4	15.0 ± 0.4	**		18.1 ± 0.3	14.6 ± 0.2	***
	64	60		61	62		62	60		62	57			52	62.4	64.75		18.9	22.9	25.5		Flag leaf length (cm)	24.1 ± 0.7	30.7 ± 1.4	**		25.1 ± 0.9	32.1 ± 0.7	***
	66	66		58	52		59	64		59	59		Average	61.4	66.65	73.7583		21.9667	26.1583	28.025		2nd top leaf length (cm)	27.7 ± 0.6	31.9 ± 1.1	*		31.4 ± 0.4	35.5 ± 1.4	**
	60	60		58	57		53	56		53	61		s.e.m.	3.39939	1.89011	5.02659		0.763508	1.13251	1.51073		3rd top leaf length (cm)	26 ± 0.8	30.1 ± 0.1	*		31.1 ± 0.5	31.6 ± 1.3	ns
	65	59		61	60		57	62		57	60		LSD test P < 0.05	b	ab	a		b	a	a		Flag leaf width (mm)	17.5 ± 0.5	16.3 ± 0.4	ns		14.9 ± 0.4	13.6 ± 0.4	ns
	68	67		61	59		64	62		64	61											2nd top leaf width (mm)	13.8 ± 1.3	14.8 ± 0.2	ns		14.7 ± 0.2	12.6 ± 0.2	***
	63	62		63	58		63	64		63	66											3rd top leaf width (mm)	10.8 ± 1.0	13.0 ± 0.0	ns		12.6 ± 0.3	10.8 ± 0.5	**
	62	67		64	62		65	59		65	64											Glume length (mm)	12.7 ± 0.1	15.4 ± 0.6	**		10.6 ± 0.2	15.2 ± 0.2	***
	63	60		63	59		56	63		56	67											number of plants	6	4			8	5
	63	59		60	57		58	60		58	60
		58			63		57	55		57												1 P value significance: ** P < 0.01, *** P < 0.001, ns Not significant
					61		61	60		61												NA: not available
Average	62.4286	62.0667		61.2857	59.75		60.8125	60.375		60.8125	62.2143
s.e.m.	1.03624	0.902202		0.751764	0.777282		1.03368	0.657489		1.03368	0.80642
% change	-0.0057971			-0.0250583			-0.00719424			0.0230509
t-Test	0.793493			0.169426			0.723499			0.304075
Factorial ANOVA Family x Genotype
Transgenic P	0.7033
Family P	0.1533
Interaction P	0.4048
