# Supplementary material for: Wheat plant height locus RHT25 encodes a PLATZ transcription factor that interacts with DELLA (RHT1)
Source: Proc Natl Acad Sci U S A. 2023 May 1;120(19):e2300203120. doi: 10.1073/pnas.2300203120 (PMC10175819; doi:10.1073/pnas.2300203120)
Supplement: Supplementary file 9 — Dataset S08 (XLSX) [file pnas.2300203120.sd08.xlsx]

## Sheet: Dataset S8 PLATZ1 expression
Dataset S8. PLATZ1 transcript levels in different tissues.
Date for SI Appendix, Fig. S7A. Transcripts per million in RNASeq CS different tissues and different developmental time points (Z numbers are Zadoks wheat developmental scale) (Choulet et al. Science 2014 345:1249721).
			Grain			Leaf			Root			Spike			Stem
Gene		Z71	Z75	Z85	Z10	Z23	Z71	Z10	Z13	Z39	Z32	Z39	Z65	Z30	Z32	Z65
Averages
TraesCS6A02G156600	PLATZ-A1	0.07	0.1	1.5	0.01	0.39	0.03	0.25	0.07	0.22	2.19	0.19	0.18	2.86	0.65	0
TraesCS6B02G282400LC	PLATZ-B1	0.01	0.05	0.37	0.04	0.28	0	0.23	0.19	0.16	1.76	0.28	0.07	1.7	0.34	0
TraesCS6D02G146600	PLATZ-D1	0.18	0.04	1.1	0.05	0.47	0.02	0.41	0.35	0.34	3.28	0.48	0.31	3.78	1.04	0.02
s.e.m.
TraesCS6A02G156600	PLATZ-A1	0.01	0.02	0.19	0.01	0.1	0	0.01	0.05	0.1	0.29	0.03	0.02	0.17	0.03	0
TraesCS6B02G282400LC	PLATZ-B1	0.01	0.02	0.03	0.01	0.05	0	0.08	0.03	0.04	0.38	0.02	0.01	0.01	0.02	0
TraesCS6D02G146600	PLATZ-D1	0.02	0	0.16	0	0.02	0.01	0	0.15	0.02	0.75	0.06	0.03	0.15	0.03	0
Data for SI Appendix, Fig. S7B. Transcripts per million in RNASeq of Kronos developping spikes at different stages named based on Waddington Scale (VanGessel et al. 2022, Scientific Reports 12:17224).
Gene		W1	W2	W3	W3.25	W3.5
Averages
TraesCS6A02G156600	PLATZ-A1	24.28	37.45	43.31	40.88	38.93
TraesCS6B02G282400LC	PLATZ-B1	10.53	16.1	17.54	17.13	17.61
s.e.m.
TraesCS6A02G156600	PLATZ-A1	0.75	1.8	1	0.66	0.59
TraesCS6B02G282400LC	PLATZ-B1	0.26	0.85	0.51	0.27	0.5
Data for SI Appendix, Fig. S7C. qRT-PCR determination of PLATZ1 transcript levels in different regions of the peduncle (the primers used amplifying both PLATZ-A1 and PLATZ-B1). ACTIN was used as endogenous control.
Each replication is a pool of three peduncles collected as Zadoks 55 (half head emerged from sheat, see picture below).
Sample	ACTIN Ct	PLATZ1 Ct	PLATZ1 / ACTIN
Kronos-peduncle-node	24.6852	25.979	0.407861
Kronos-peduncle-node	.	34.5656	.
Kronos-peduncle-node	23.87	26.6395	0.146658
Kronos-peduncle-node	24.1858	26.2888	0.232764
Kronos-peduncle-1cm	26.8916	29.0711	0.22074
Kronos-peduncle-1cm	26.9666	27.4862	0.697533
Kronos-peduncle-1cm	26.89	26.8979	0.994481
Kronos-peduncle-1cm	26.8877	28.1556	0.415264
Kronos-peduncle-2cm	26.0674	35.1661	0.00182399
Kronos-peduncle-2cm	25.6333	36	0.000757403
Kronos-peduncle-2cm	25.897	36.6233	0.000590261
Kronos-peduncle-2cm	25.9002	34.4507	0.00266719
	Average	s.e.m.	Tukey test
Node	0.262428	0.0768477	a
Int. 1cm	0.582004	0.16877	a
Int. 2cm	0.00145971	0.000486474	b
Summary
1. Expression of PLATZ (total) is greatly reduced in internode 1cm-2cm above node
