# Supplementary material for: Wheat plant height locus RHT25 encodes a PLATZ transcription factor that interacts with DELLA (RHT1)
Source: Proc Natl Acad Sci U S A. 2023 May 1;120(19):e2300203120. doi: 10.1073/pnas.2300203120 (PMC10175819; doi:10.1073/pnas.2300203120)
Supplement: Supplementary file 10 — Dataset S09 (XLSX) [file pnas.2300203120.sd09.xlsx]

## Sheet: Dataset S9 Rht1 x PLATZ-A1
Dataset S9. Genetic interactions between RHT1 and PLATZ-A1 (induced mutant)
	Plant heigth (cm)							Peduncle length (cm)
	Rht-B1a (tall)			Rht-B1b (dwarf)				Rht-B1a (tall)			Rht-B1b (dwarf)
	PLATZ-A1	platz-A1		PLATZ-A1	platz-A1			PLATZ-A1	platz-A1		PLATZ-A1	platz-A1
	106.5	104.9		66.8	61.6			41.9	42.1		30.6	27.3
	106.1	98.5		68.3	59.6			42.1	36.4		27.1	26.2
	107.3	99.8		62.9	58			45.3	40.1		24.4	25.5
	113	95.1		63.5	60.7			36.7	36.3		26.2	26.1
	108.1	95		58.2	57.3			43.2	41.2		23.3	22.2
	.	100.9		61.2	60.5			41.9	33.7		29.2	26.6
	106.7	96.3		61.5	57.7			46.4	35.8		27	21.7
	108.4	99.6		66	61			43.1	34.8		25.8	24.6
	.	90.3		66	58.25			.	33.3		29.8	27.25
Average	108.014	97.8222		63.8222	59.4056		Average	42.575	37.0778		27.0444	25.2722
s.e.m.	0.889202	1.40127		1.0752	0.539061		s.e.m.	1.02099	1.08599		0.817875	0.687543
Factorial ANOVA P							Factorial ANOVA P
PLATZ-A1	<.0001						PLATZ-A1	0.0009
RHT-B1	<.0001						RHT-B1	<.0001
Interaction	0.0112						Interaction	0.0612
