# Supplementary material for: Wheat plant height locus RHT25 encodes a PLATZ transcription factor that interacts with DELLA (RHT1)
Source: Proc Natl Acad Sci U S A. 2023 May 1;120(19):e2300203120. doi: 10.1073/pnas.2300203120 (PMC10175819; doi:10.1073/pnas.2300203120)
Supplement: Supplementary file 11 — Dataset S10 (XLSX) [file pnas.2300203120.sd10.xlsx]

## Sheet: Dataset S10 Y3H-Alpha-gal 
Dataset S10. Three-way interactions between DELLA (part), PLATZ-A1, and GRF4 proteins tested using yeast-three-hybrid (Y3H) assays.
DELLA-GRAS was fused to the GAL4 activation domain used as prey vector.
PLATZ-A1 and GRF4 were either fused to the GAL4 DNA-binding domain or used as the third protein.
The third protein is suppressed by the presence of M-methionine.
Alpha-gal assay RHT1-GRAS vs. PLATZ-A1				Alpha-gal assay RHT1-GRAS vs. GRF4
Third protein	SD-L-T	SD-L-T-M		Third protein	SD-L-T	SD-L-T-M
GRF4	Absent	Present		PLATZ-A1	Absent	Present
	0.419383	0.102393			11.5135	10.052
	0.509375	0.0845771			11.6676	10.5919
	0.591461	0.0881057			11.4483	10.3724
	0.30966	0.139545			11.5245	10.3708
	0.534472	0.096766			11.6788	10.2957
	0.729044	0.115218			12.2188	10.3259
	0.258208	0.122721			10.2411	11.5323
	0.27815	0.131868			10.4685	11.7639
	0.371429	0.118777			10.0952	12.6853
	0.574898	0.104087			10.5263	12.7644
	0.449703	0.126041			10.0145	11.6411
	0.346566	0.172643			10.4184	11.8138
Average	0.447696	0.116895		Average	10.9846	11.1841
s.e.m.	0.0415509	0.00708272		s.e.m.	0.219157	0.279236
% change	-0.738896			% change	0.0181616
t-Test	8.10267e-08			t-Test	0.579787
Summary
3rd protein	N. Sample per group	α-galactosidase activity		decrease%	t-Test	Interaction tested
		3rd Protein absent	3rd Protein present
GRF4	12	0.45 ± 0.04	0.12 ± 0.01	73.9	8.10267e-08	DELLA-GRAS vs. PLATZ-A1
PLATZ-A1	12	11.0 ± 0.22	11.2 ± 0.28	-1.8	0.58	DELLA-GRAS vs. GRF4
