# Supplementary material for: Wheat plant height locus RHT25 encodes a PLATZ transcription factor that interacts with DELLA (RHT1)
Source: Proc Natl Acad Sci U S A. 2023 May 1;120(19):e2300203120. doi: 10.1073/pnas.2300203120 (PMC10175819; doi:10.1073/pnas.2300203120)
Supplement: Supplementary file 12 — Dataset S11 (XLSX) [file pnas.2300203120.sd11.xlsx]

## Sheet: Dataset S11 Hap RHT25
Dataset S11. Effect of natural and induced mutation in PLATZ1 encoded protein and haplotype analysis including RHT25 natural alleles.
S11A. Effect of PLATZ1 natural and induced mutations.					S11B. Haplotype		Rht25e						WT									Rht25b 13bp deletion											WT								Rht25d splice site
Mutation	Correct AA	Deleted AA	Deleted %		Chrom	Pos	Ref	Alt	Svevo	280-1-Yr15	D447-DW1	M6	Kronos	Duster	Inayama	Lyman	Oman	MN99394-1	SS_mpv57	Altamo	MN98550-5	Bakahtawar94	OPATA	Platte	TAM112	RioBlanco	TAM111	DV92	G3116	RAC875	UI_Platinum	Hank	Berkut	CAP2	IDO444	Zavitan	CCW3A49	CNN	CCW3A37	UC1419	AGS2000	LA95135	KS05HW14-3	16REG01644	Overley	26R61	UC1036	LR23	LCS_Star
PLATZ-A1 (245 AA)					chr6A	143968221	A	T	A	A	A	A	A	A	A	A	A	A	A	A	A	A	A	A	A	A	A	A	A	A	A	A	T	T	T	A	A	A	A	A	A	A	A	A	A	A	A	A	A
Rht25b 13-bp del.	101	144	58.8		chr6A	144249028	C	T	C	C	C	C	C	C	C	C	C	C	C	C	C	C	C	C	C	C	C	C	C	C	C	C	C	C	C	C	C	C	C	C	C	C	C	C	C	C	C	C	C
Rht25c 19-bp del.	103	142	58		chr6A	144717100	G	A	G	G	G	G	G	G	G	G	G	G	G	G	G	G	G	G	G	G	G	-	-	A	A	A	G	G	G	G	G	G	G	G	G	G	G	G	G	G	G	G	G
Rht25d Splice site mut.	83	162	66.1		chr6A	144718779	T	C	T	T	T	T	T	T	T	T	T	T	T	T	T	T	T	C	C	C	C	T	T	T	T	T	T	T	T	T	T	T	T	T	T	T	T	T	T	T	T	T	T
Rht25e 4-bp del.	118	127	51.8		chr6A	144720719	G	A	-	-	G	G	G	G	G	G	G	G	G	G	G	G	G	G	G	G	G	G	G	G	G	G	G	G	G	G	A	A	A	A	A	A	A	A	A	A	A	A	A
Rht25f 384-bp prom. ins.	245	0	0		chr6A	145126240	C	T	-	C	C	C	C	C	C	C	C	C	C	C	C	C	C	C	C	C	C	C	C	C	C	C	C	C	C	C	T	T	T	T	T	T	T	T	T	-	T	T	T
CRISPR 1bp del	89	156	63.7		chr6A	145126670	C	T	C	C	C	C	C	C	C	C	C	C	C	C	C	C	C	C	C	C	C	T	T	C	C	C	C	C	C	C	C	C	C	C	C	C	C	C	C	C	C	C	C
K2557 EMS splice v1	131	114	46.5		chr6A	145126704	C	T	C	C	C	C	C	C	C	C	C	C	C	C	C	C	C	C	C	C	C	T	T	C	C	C	C	C	C	C	C	C	C	C	C	C	C	C	C	C	C	C	C
K2557 EMS splice v2	238	7	2.9		chr6A	145134504	G	A	G	G	G	G	G	G	G	-	G	G	G	G	G	G	G	G	G	G	-	G	G	G	G	G	G	G	G	G	G	G	-	G	G	G	G	G	G	G	A	A	A
PLATZ-B1 (242 AA)					chr6A	145140559	T	C	T	T	T	T	T	T	T	T	T	T	T	T	T	T	T	T	T	T	T	-	C	T	T	T	T	T	T	T	T	T	T	T	T	T	T	T	T	T	T	T	T
CRISPR 1bp ins	89	153	63.2		chr6A	145142759	G	A	G	G	G	G	G	G	G	G	G	G	G	G	G	G	G	G	G	G	G	G	-	G	G	G	G	G	G	G	G	G	G	G	G	G	G	G	G	G	G	G	G
K86 EMS R69C	241	0	0		chr6A	145187509	T	G	T	T	T	T	-	T	T	T	T	T	T	T	T	T	T	T	T	T	T	T	T	T	T	T	T	T	T	-	G	G	G	T	T	T	T	T	T	T	T	T	T
					chr6A	145190483	C	T	-	T	T	C	C	C	C	C	C	C	C	C	C	C	C	C	C	C	C	C	C	C	C	C	C	C	C	C	C	C	C	C	C	C	C	C	C	C	C	C	C
					chr6A	145651864	4d	wt	wt	wt	wt	wt	wt	wt	wt	wt	wt	wt	wt	wt	wt	wt	wt	wt	wt	wt	wt	wt	wt	wt	wt	wt	wt	wt	wt	wt	wt	wt	wt	wt	wt	wt	wt	wt	wt	wt	wt	wt	wt
					chr6A	145651891	C	A	A	A	A	A	A	A	A	A	A	-	-	-	-	C	-	-	-	-	C	C	C	C	C	C	C	C	C	C	C	C	C	C	C	C	C	-	C	C	C	C	C
					chr6A	145651892/910	wt	19d	wt	wt	wt	wt	wt	wt	wt	wt	wt	wt	wt	wt	wt	wt	wt	wt	wt	wt	wt	wt	wt	wt	wt	wt	wt	wt	wt	wt	wt	wt	wt	wt	wt	wt	wt	wt	wt	wt	wt	wt	wt
					chr6A	145651904/16	wt	13d	wt	wt	wt	wt	wt	wt	wt	wt	wt	13d	13d	13d	13d	13d	13d	13d	13d	13d	13d	wt	wt	wt	wt	wt	wt	wt	wt	wt	wt	wt	wt	wt	wt	wt	wt	wt	wt	wt	wt	wt	wt
					chr6A a	145651971	T	C	T	T	T	T	T	T	T	T	T	T	-	T	T	T	T	-	T	-	T	T	T	T	T	T	T	T	T	T	T	T	T	C	C	C	C	C	C	C	T	T	T
					chr6A	145654767	wt	ins.	wt	wt	wt	wt	wt	wt	wt	wt	wt	wt	wt	wt	wt	wt	wt	wt	wt	wt	wt	wt	wt	wt	wt	wt	wt	wt	wt	wt	wt	wt	wt	wt	wt	wt	wt	wt	wt	wt	wt	wt	wt
					chr6A	145739155	G	A	G	G	G	G	G	G	G	G	G	A	-	-	-	A	A	G	-	G	G	-	-	G	G	-	G	G	G	G	G	G	G	G	G	G	G	G	G	G	G	G	G
					chr6A	145739183	G	A	G	G	G	G	G	G	G	G	G	G	G	G	G	G	G	G	G	G	G	-	-	G	G	G	G	-	G	G	A	A	A	G	G	G	G	G	G	G	G	G	G
					chr6A	145739256	G	A	-	G	G	G	G	G	G	G	G	G	G	G	G	G	G	G	G	G	G	G	G	G	G	G	G	G	G	G	A	A	A	G	G	G	G	G	G	G	G	G	G
					chr6A	145739384	C	T	C	C	C	C	C	C	C	C	C	C	C	C	C	C	C	C	C	C	C	C	C	C	C	C	C	C	C	C	T	T	T	C	C	C	C	C	C	C	C	C	C
					chr6A	146018446	T	C	T	T	T	T	T	T	T	T	T	T	T	T	T	T	T	T	T	T	T	T	T	T	T	T	T	T	T	-	C	C	C	T	T	T	T	T	T	T	T	T	T
					chr6A	146495290	C	T	T	T	T	T	T	C	C	C	C	C	C	C	C	C	C	C	C	C	C	C	C	C	C	C	C	C	C	C	C	C	C	C	C	C	C	C	C	C	C	C	C
					chr6A	146619832	G	A	G	-	G	G	G	G	-	G	-	-	G	G	G	G	G	G	G	G	G	G	-	G	G	G	G	G	G	-	G	G	G	G	G	G	G	G	G	G	G	G	G
					chr6A	147304757	T	C	T	T	T	T	T	T	T	T	T	T	T	T	T	T	T	T	T	T	T	T	T	T	T	T	T	T	T	T	T	T	T	T	T	T	T	T	T	T	T	T	T
					chr6A	147305219	A	G	A	A	A	A	A	A	A	A	A	A	A	A	A	A	A	A	A	A	A	A	A	A	A	A	A	A	A	A	A	A	A	G	G	G	G	G	G	G	A	A	A
					chr6A	147306943	C	T	C	C	C	C	C	T	T	C	C	C	C	C	C	C	C	C	C	C	C	C	C	C	C	C	C	C	C	C	C	C	C	C	C	C	C	C	C	C	C	C	C
					chr6A	147460346	T	C	-	-	T	T	-	-	-	T	-	T	T	T	-	T	T	T	T	T	T	-	T	T	T	T	T	-	T	-	T	T	T	T	T	T	T	T	T	T	C	C	C
					chr6A	147954119	C	A	C	C	C	C	C	C	C	C	C	C	C	C	C	C	-	A	C	C	C	C	C	C	C	-	A	A	C	C	A	-	C	C	C	C	C	C	C	C	-	-	-
					chr6A	148248467	C	T	C	C	C	C	C	C	C	C	C	T	T	T	T	T	T	T	T	T	T	C	C	C	C	C	C	C	C	C	C	C	C	C	C	C	C	C	C	C	C	C	C
					a Splice site mutation in PLATZ-A1
[truncated: 16 more columns]
