# Supplementary material for: Wheat plant height locus RHT25 encodes a PLATZ transcription factor that interacts with DELLA (RHT1)
Source: Proc Natl Acad Sci U S A. 2023 May 1;120(19):e2300203120. doi: 10.1073/pnas.2300203120 (PMC10175819; doi:10.1073/pnas.2300203120)
Supplement: Supplementary file 13 — Dataset S12 (XLSX) [file pnas.2300203120.sd12.xlsx]

## Sheet: Dataset S12 4x Var.
Dataset S12. PLATZ1 allele distribution in tetraploid wheat collectioins (all are wild type).
Species	UCD code	Name	PLATZ-A1
T. dicoccoides	TD-1	20	a
T. turgidum ssp. dicoccoides	TD-2	29	a
T. turgidum ssp. dicoccoides	TD-3	8	a
T. turgidum ssp. dicoccoides	TD-5	11	a
T. turgidum ssp. dicoccoides	TD-6	23	a
T. turgidum ssp. dicoccoides	TD-8	30	a
T. turgidum ssp. dicoccoides	TD-9	33	a
T. turgidum ssp. dicoccoides	TD-10	24	a
T. turgidum ssp. dicoccoides	TD-11	27	a
T. turgidum ssp. dicoccoides	TD-14	32	a
T. turgidum ssp. dicoccoides	TD-15	40	a
T. turgidum ssp. dicoccoides	TD-17	41	a
T. turgidum ssp. dicoccoides	TD-18	42	a
T. turgidum ssp. dicoccoides	TD-19	43	a
T. turgidum ssp. dicoccoides	TD-20	44	a
T. turgidum ssp. dicoccoides	TD-26	09	a
T. turgidum ssp. dicoccoides	TD-40	PI 428017	a
T. turgidum ssp. dicoccoides	TD-41	PI 428020	a
T. turgidum ssp. dicoccoides	TD-43	PI 428036	a
T. turgidum ssp. dicoccoides	TD-44	PI 428041	a
T. turgidum ssp. dicoccoides	TD-45	PI 428047	a
T. turgidum ssp. dicoccoides	TD-47	PI 428058	a
T. turgidum ssp. dicoccoides	TD-48	PI 428061	a
T. turgidum ssp. dicoccoides	TD-1	20	a
T. turgidum ssp. dicoccoides	TD-2	29	a
T. turgidum ssp. dicoccoides	TD-3	8	a
T. turgidum ssp. dicoccoides	TD-5	11	a
T. turgidum ssp. dicoccoides	TD-6	23	a
T. turgidum ssp. dicoccoides	TD-8	30	a
T. turgidum ssp. dicoccoides	TD-9	33	a
T. turgidum ssp. dicoccoides	TD-10	24	a
T. turgidum ssp. dicoccoides	TD-11	27	a
T. turgidum ssp. dicoccoides	TD-14	32	a
T. turgidum ssp. dicoccoides	TD-15	40	a
T. turgidum ssp. dicoccoides	TD-17	41	a
T. turgidum ssp. dicoccoides	TD-18	42	a
T. turgidum ssp. dicoccoides	TD-19	43	a
T. turgidum ssp. dicoccoides	TD-20	44	a
T. turgidum ssp. dicoccoides	TD-26	09	a
T. turgidum ssp. dicoccoides	TD-40	PI 428017	a
T. turgidum ssp. dicoccoides	TD-41	PI 428020	a
T. turgidum ssp. dicoccoides	TD-43	PI 428036	a
T. turgidum ssp. dicoccoides	TD-44	PI 428041	a
T. turgidum ssp. dicoccoides	TD-45	PI 428047	a
T. turgidum ssp. dicoccoides	TD-47	PI 428058	a
T. turgidum ssp. dicoccoides	TD-48	PI 428061	a
T. turgidum ssp. dicoccon	15501	CItr 7687	a
T. turgidum ssp. dicoccon	15502	CItr 12213	a
T. turgidum ssp. dicoccon	15503	CItr 12214	a
T. turgidum ssp. dicoccon	15504	CItr 14133	a
T. turgidum ssp. dicoccon	15505	CItr 14135	a
T. turgidum ssp. dicoccon	15506	CItr 14621	a
T. turgidum ssp. dicoccon	15507	CItr 14637	a
T. turgidum ssp. dicoccon	15508	CItr 14916	a
T. turgidum ssp. dicoccon	15509	CItr 14919	a
T. turgidum ssp. dicoccon	15510	CItr 14970	a
T. turgidum ssp. dicoccon	15511	PI 41024	a
T. turgidum ssp. dicoccon	15512	PI 58789	a
T. turgidum ssp. dicoccon	15513	PI 74108	a
T. turgidum ssp. dicoccon	15515	PI 94615	a
T. turgidum ssp. dicoccon	15516	PI 94616	a
T. turgidum ssp. dicoccon	15517	PI 94621	a
T. turgidum ssp. dicoccon	15518	PI 94623	a
T. turgidum ssp. dicoccon	15519	PI 94624	a
T. turgidum ssp. dicoccon	15520	PI 94626	a
T. turgidum ssp. dicoccon	15521	PI 94631	a
T. turgidum ssp. dicoccon	15522	PI 94635	a
T. turgidum ssp. dicoccon	15523	PI 94638	a
T. turgidum ssp. dicoccon	15524	PI 94648	a
T. turgidum ssp. dicoccon	15525	PI 94656	a
T. turgidum ssp. dicoccon	15526	PI 94657	a
T. turgidum ssp. dicoccon	15527	PI 94664	a
T. turgidum ssp. dicoccon	15528	PI 94666	a
T. turgidum ssp. dicoccon	15529	PI 94674	a
T. turgidum ssp. dicoccon	15530	PI 94675	a
T. turgidum ssp. dicoccon	15532	PI 94738	a
T. turgidum ssp. dicoccon	15533	PI 94747	a
T. turgidum ssp. dicoccon	15534	PI 101971	a
T. turgidum ssp. dicoccon	15535	PI 154582	a
T. turgidum ssp. dicoccon	15536	PI 164578	a
T. turgidum ssp. dicoccon	15537	PI 168673	a
T. turgidum ssp. dicoccon	15538	PI 168679	a
T. turgidum ssp. dicoccon	15539	PI 193877	a
T. turgidum ssp. dicoccon	15540	PI 193879	a
T. turgidum ssp. dicoccon	15541	PI 193880	a
T. turgidum ssp. dicoccon	15542	PI 193882	a
T. turgidum ssp. dicoccon	15543	PI 193883	a
T. turgidum ssp. dicoccon	15544	PI 194041	a
T. turgidum ssp. dicoccon	15545	PI 194042	a
T. turgidum ssp. dicoccon	15546	PI 194375	a
T. turgidum ssp. dicoccon	15547	PI 197259	a
T. turgidum ssp. dicoccon	15548	PI 197260	a
T. turgidum ssp. dicoccon	15549	PI 197481	a
T. turgidum ssp. dicoccon	15550	PI 197485	a
T. turgidum ssp. dicoccon	15551	PI 197486	a
T. turgidum ssp. dicoccon	15552	PI 197489	a
T. turgidum ssp. dicoccon	15553	PI 197492	a
T. turgidum ssp. dicoccon	15554	PI 197493	a
T. turgidum ssp. dicoccon	15555	PI 197495	a
T. turgidum ssp. dicoccon	15556	PI 217637	a
T. turgidum ssp. dicoccon	15557	PI 217639	a
T. turgidum ssp. dicoccon	15558	PI 217640	a
T. turgidum ssp. dicoccon	15559	PI 221400	a
T. turgidum ssp. dicoccon	15560	PI 225332	a
T. turgidum ssp. dicoccon	15561	PI 244341	a
T. turgidum ssp. dicoccon	15562	PI 254147	a
T. turgidum ssp. dicoccon	15563	PI 254164	a
T. turgidum ssp. dicoccon	15564	PI 254165	a
T. turgidum ssp. dicoccon	15565	PI 254189	a
T. turgidum ssp. dicoccon	15566	PI 254190	a
T. turgidum ssp. dicoccon	15567	PI 272531	a
T. turgidum ssp. dicoccon	15568	PI 272533	a
T. turgidum ssp. dicoccon	15569	PI 273978	a
T. turgidum ssp. dicoccon	15570	PI 273980	a
T. turgidum ssp. dicoccon	15571	PI 273981	a
T. turgidum ssp. dicoccon	15572	PI 275996	a
T. turgidum ssp. dicoccon	15573	PI 276013	a
T. turgidum ssp. dicoccon	15574	PI 298582	a
T. turgidum ssp. dicoccon	15575	PI 298586	a
T. turgidum ssp. dicoccon	15576	PI 319869	a
T. turgidum ssp. dicoccon	15577	PI 322232	a
T. turgidum ssp. dicoccon	15578	PI 324076	a
T. turgidum ssp. dicoccon	15579	PI 349043	a
T. turgidum ssp. dicoccon	15580	PI 349046	a
T. turgidum ssp. durum		Leeds	a
T. turgidum ssp. durum		Ward	a
T. turgidum ssp. durum		Monroe	a
T. turgidum ssp. durum		Medora	a
T. turgidum ssp. durum		Longdon	a
T. turgidum ssp. durum		ST464	a
T. turgidum ssp. durum		Sceptre	a
T. turgidum ssp. durum		Renville	a
T. turgidum ssp. durum		Kronos	a
T. turgidum ssp. durum		Kofa	a
T. turgidum ssp. durum		Rusty	a
T. turgidum ssp. durum		Mindium	a
T. turgidum ssp. durum	TD-305	OFANTO	a
T. turgidum ssp. durum	TD-306	MESSAPIA	a
T. turgidum ssp. durum	TD-308	KHIAR	a
T. turgidum ssp. durum	TD-310	LATINO	a
T. turgidum ssp. durum	TD-311	L35	a
T. turgidum ssp. durum	TD-312	KAREL	a
T. turgidum ssp. durum	TD-321	DUILIO	a
T. turgidum ssp. durum	TD-323	COLOSSEO	a
T. turgidum ssp. durum	TD-324	CIRILLO	a
T. turgidum ssp. durum	TD-325	CICCIO	a
T. turgidum ssp. durum	TD-326	CAPELLI	a
T. turgidum ssp. durum	TD-327	APPULO	a
T. turgidum ssp. durum	TD-332	APPIO	a
T. turgidum ssp. durum	TD-333	ADAMELLO	a
T. turgidum ssp. durum	TD-334	VALFORTE	a
T. turgidum ssp. durum	TD-335	WB 881	a
T. turgidum ssp. durum	TD-336	VALBELICE	a
T. turgidum ssp. durum		CItr5122	a
T. turgidum ssp. durum		CItr6874	a
T. turgidum ssp. durum		CItr6876	a
T. turgidum ssp. durum		CItr7669	a
T. turgidum ssp. durum		CItr8164	a
T. turgidum ssp. durum		CItr8882	a
T. turgidum ssp. durum		CItr11476	a
T. turgidum ssp. durum		CItr11496	a
T. turgidum ssp. durum		CItr12032	a
T. turgidum ssp. durum		CItr12818	a
T. turgidum ssp. durum		CItr13246	a
T. turgidum ssp. durum		CItr13338	a
T. turgidum ssp. durum		CItr14091	a
T. turgidum ssp. durum		CItr14093	a
T. turgidum ssp. durum		CItr14094	a
T. turgidum ssp. durum		CItr14099	a
T. turgidum ssp. durum		CItr14268	a
T. turgidum ssp. durum		CItr14374	a
T. turgidum ssp. durum		CItr14434	a
T. turgidum ssp. durum		CItr14438	a
T. turgidum ssp. durum		CItr14559	a
T. turgidum ssp. durum		CItr14618	a
T. turgidum ssp. durum		CItr14623	a
T. turgidum ssp. durum		CItr14699	a
T. turgidum ssp. durum		CItr14798	a
T. turgidum ssp. durum		CItr14809	a
T. turgidum ssp. durum		CItr14810	a
T. turgidum ssp. durum		CItr14813	a
T. turgidum ssp. durum		CItr14814	a
T. turgidum ssp. durum		CItr14816	a
T. turgidum ssp. durum		CItr14954	a
T. turgidum ssp. durum		CItr14965	a
T. turgidum ssp. durum		CItr14978	a
T. turgidum ssp. durum		CItr15153	a
T. turgidum ssp. durum		CItr15159	a
T. turgidum ssp. durum		CItr15422	a
T. turgidum ssp. durum		CItr15500	a
T. turgidum ssp. durum		CItr15513	a
T. turgidum ssp. durum		CItr15769	a
T. turgidum ssp. durum		CItr15814	a
T. turgidum ssp. durum		CItr15911	a
T. turgidum ssp. durum		CItr17337	a
T. turgidum ssp. durum		CItr17341	a
T. turgidum ssp. durum		CItr17757	a
T. turgidum ssp. durum		PI6020	a
T. turgidum ssp. durum		PI7464	a
T. turgidum ssp. durum		PI32156	a
T. turgidum ssp. durum		PI38624	a
T. turgidum ssp. durum		PI40938	a
T. turgidum ssp. durum		PI40939	a
T. turgidum ssp. durum		PI41050	a
T. turgidum ssp. durum		PI41343	a
T. turgidum ssp. durum		PI41353	a
T. turgidum ssp. durum		PI43247	a
T. turgidum ssp. durum		PI43340	a
T. turgidum ssp. durum		PI43341	a
T. turgidum ssp. durum		PI43342	a
T. turgidum ssp. durum		PI45441	a
T. turgidum ssp. durum		PI45442	a
T. turgidum ssp. durum		PI47888	a
T. turgidum ssp. durum		PI47891	a
T. turgidum ssp. durum		PI50929	a
T. turgidum ssp. durum		PI51210	a
T. turgidum ssp. durum		PI54432	a
T. turgidum ssp. durum		PI55543	a
T. turgidum ssp. durum		PI56245	a
T. turgidum ssp. durum		PI57194	a
T. turgidum ssp. durum		PI57555	a
T. turgidum ssp. durum		PI57556	a
T. turgidum ssp. durum		PI57558	a
T. turgidum ssp. durum		PI57560	a
T. turgidum ssp. durum		PI57562	a
T. turgidum ssp. durum		PI57593	a
T. turgidum ssp. durum		PI57595	a
T. turgidum ssp. durum		PI57599	a
T. turgidum ssp. durum		PI57602	a
T. turgidum ssp. durum		PI68275	a
T. turgidum ssp. durum		PI68288	a
T. turgidum ssp. durum		PI70658	a
T. turgidum ssp. durum		PI70718	a
T. turgidum ssp. durum		PI70720	a
T. turgidum ssp. durum		PI70724	a
T. turgidum ssp. durum		PI70728	a
T. turgidum ssp. durum		PI70732	a
T. turgidum ssp. durum		PI74830	a
T. turgidum ssp. durum		PI78810	a
T. turgidum ssp. durum		PI81792	a
T. turgidum ssp. durum		PI84529	a
T. turgidum ssp. durum		PI89642	a
T. turgidum ssp. durum		PI91956	a
T. turgidum ssp. durum		PI94701	a
T. turgidum ssp. durum		PI94703	a
T. turgidum ssp. durum		PI94705	a
T. turgidum ssp. durum		PI94710	a
T. turgidum ssp. durum		PI94713	a
T. turgidum ssp. durum		PI94758	a
T. turgidum ssp. durum		PI113395	a
T. turgidum ssp. durum		PI113397	a
T. turgidum ssp. durum		PI113398	a
T. turgidum ssp. durum		PI113951	a
T. turgidum ssp. durum		PI113964	a
T. turgidum ssp. durum		PI115514	a
T. turgidum ssp. durum		PI134929	a
T. turgidum ssp. durum		PI138971	a
T. turgidum ssp. durum		PI152567	a
T. turgidum ssp. durum		PI153727	a
T. turgidum ssp. durum		PI157953	a
T. turgidum ssp. durum		PI157957	a
T. turgidum ssp. durum		PI163274	a
T. turgidum ssp. durum		PI165476	a
T. turgidum ssp. durum		PI166327	a
T. turgidum ssp. durum		PI167718	a
T. turgidum ssp. durum		PI168913	a
T. turgidum ssp. durum		PI168916	a
T. turgidum ssp. durum		PI168922	a
T. turgidum ssp. durum		PI172556	a
T. turgidum ssp. durum		PI174625	a
T. turgidum ssp. durum		PI174645	a
T. turgidum ssp. durum		PI174646	a
T. turgidum ssp. durum		PI174697	a
T. turgidum ssp. durum		PI176228	a
T. turgidum ssp. durum		PI176289	a
T. turgidum ssp. durum		PI176291	a
T. turgidum ssp. durum		PI177919	a
T. turgidum ssp. durum		PI178143	a
T. turgidum ssp. durum		PI178156	a
T. turgidum ssp. durum		PI178758	a
T. turgidum ssp. durum		PI182113	a
T. turgidum ssp. durum		PI182412	a
T. turgidum ssp. durum		PI182668	a
T. turgidum ssp. durum		PI182669	a
T. turgidum ssp. durum		PI182671	a
T. turgidum ssp. durum		PI182674	a
T. turgidum ssp. durum		PI182676	a
T. turgidum ssp. durum		PI182708	a
T. turgidum ssp. durum		PI182717	a
T. turgidum ssp. durum		PI182738	a
T. turgidum ssp. durum		PI183269	a
T. turgidum ssp. durum		PI183909	a
T. turgidum ssp. durum		PI184540	a
T. turgidum ssp. durum		PI184641	a
T. turgidum ssp. durum		PI185233	a
T. turgidum ssp. durum		PI185300	a
T. turgidum ssp. durum		PI185301	a
T. turgidum ssp. durum		PI185722	a
T. turgidum ssp. durum		PI185762	a
T. turgidum ssp. durum		PI190937	a
T. turgidum ssp. durum		PI190977	a
T. turgidum ssp. durum		PI191011	a
T. turgidum ssp. durum		PI191078	a
T. turgidum ssp. durum		PI191183	a
T. turgidum ssp. durum		PI191191	a
T. turgidum ssp. durum		PI191356	a
T. turgidum ssp. durum		PI191448	a
T. turgidum ssp. durum		PI191488	a
T. turgidum ssp. durum		PI191571	a
T. turgidum ssp. durum		PI191615	a
T. turgidum ssp. durum		PI191624	a
T. turgidum ssp. durum		PI191645	a
T. turgidum ssp. durum		PI191654	a
T. turgidum ssp. durum		PI191816	a
T. turgidum ssp. durum		PI191958	a
T. turgidum ssp. durum		PI191963	a
T. turgidum ssp. durum		PI191972	a
T. turgidum ssp. durum		PI192044	a
T. turgidum ssp. durum		PI192051	a
T. turgidum ssp. durum		PI192109	a
T. turgidum ssp. durum		PI192179	a
T. turgidum ssp. durum		PI192334	a
T. turgidum ssp. durum		PI192399	a
T. turgidum ssp. durum		PI192454	a
T. turgidum ssp. durum		PI192640	a
T. turgidum ssp. durum		PI192657	a
T. turgidum ssp. durum		PI192665	a
T. turgidum ssp. durum		PI192711	a
T. turgidum ssp. durum		PI192820	a
T. turgidum ssp. durum		PI192836	a
T. turgidum ssp. durum		PI192848	a
T. turgidum ssp. durum		PI192852	a
T. turgidum ssp. durum		PI193920	a
T. turgidum ssp. durum		PI195693	a
T. turgidum ssp. durum		PI195695	a
T. turgidum ssp. durum		PI195905	a
T. turgidum ssp. durum		PI196093	a
T. turgidum ssp. durum		PI204033	a
T. turgidum ssp. durum		PI208910	a
T. turgidum ssp. durum		PI209274	a
T. turgidum ssp. durum		PI209277	a
T. turgidum ssp. durum		PI210381	a
T. turgidum ssp. durum		PI210912	a
T. turgidum ssp. durum		PI210944	a
T. turgidum ssp. durum		PI210946	a
T. turgidum ssp. durum		PI210947	a
T. turgidum ssp. durum		PI210954	a
T. turgidum ssp. durum		PI221409	a
T. turgidum ssp. durum		PI221702	a
T. turgidum ssp. durum		PI223152	a
T. turgidum ssp. durum		PI223155	a
T. turgidum ssp. durum		PI223165	a
T. turgidum ssp. durum		PI223168	a
T. turgidum ssp. durum		PI223169	a
T. turgidum ssp. durum		PI223170	a
T. turgidum ssp. durum		PI225324	a
T. turgidum ssp. durum		PI225325	a
T. turgidum ssp. durum		PI226576	a
T. turgidum ssp. durum		PI230366	a
T. turgidum ssp. durum		PI230367	a
T. turgidum ssp. durum		PI231305	a
T. turgidum ssp. durum		PI234381	a
T. turgidum ssp. durum		PI234382	a
T. turgidum ssp. durum		PI234384	a
T. turgidum ssp. durum		PI234386	a
T. turgidum ssp. durum		PI234387	a
T. turgidum ssp. durum		PI234388	a
T. turgidum ssp. durum		PI234860	a
T. turgidum ssp. durum		PI237628	a
T. turgidum ssp. durum		PI238388	a
T. turgidum ssp. durum		PI243692	a
T. turgidum ssp. durum		PI244061	a
T. turgidum ssp. durum		PI249822	a
T. turgidum ssp. durum		PI251918	a
T. turgidum ssp. durum		PI253958	a
T. turgidum ssp. durum		PI253960	a
T. turgidum ssp. durum		PI253964	a
T. turgidum ssp. durum		PI254011	a
T. turgidum ssp. durum		PI254012	a
T. turgidum ssp. durum		PI254013	a
T. turgidum ssp. durum		PI254014	a
T. turgidum ssp. durum		PI254015	a
T. turgidum ssp. durum		PI260061	a
T. turgidum ssp. durum		PI261823	a
T. turgidum ssp. durum		PI262675	a
T. turgidum ssp. durum		PI264434	a
T. turgidum ssp. durum		PI264440	a
T. turgidum ssp. durum		PI264930	a
T. turgidum ssp. durum		PI264938	a
T. turgidum ssp. durum		PI264947	a
T. turgidum ssp. durum		PI264948	a
T. turgidum ssp. durum		PI264992	a
T. turgidum ssp. durum		PI266978	a
T. turgidum ssp. durum		PI270001	a
T. turgidum ssp. durum		PI272476	a
T. turgidum ssp. durum		PI272545	a
T. turgidum ssp. durum		PI272553	a
T. turgidum ssp. durum		PI274670	a
T. turgidum ssp. durum		PI274671	a
T. turgidum ssp. durum		PI274672	a
T. turgidum ssp. durum		PI274676	a
T. turgidum ssp. durum		PI274678	a
T. turgidum ssp. durum		PI274681	a
T. turgidum ssp. durum		PI274682	a
T. turgidum ssp. durum		PI278259	a
T. turgidum ssp. durum		PI278265	a
T. turgidum ssp. durum		PI278352	a
T. turgidum ssp. durum		PI278376	a
T. turgidum ssp. durum		PI278377	a
T. turgidum ssp. durum		PI278378	a
T. turgidum ssp. durum		PI278379	a
T. turgidum ssp. durum		PI278380	a
T. turgidum ssp. durum		PI278383	a
T. turgidum ssp. durum		PI278443	a
T. turgidum ssp. durum		PI278502	a
T. turgidum ssp. durum		PI278503	a
T. turgidum ssp. durum		PI282911	a
T. turgidum ssp. durum		PI283151	a
T. turgidum ssp. durum		PI283154	a
T. turgidum ssp. durum		PI283155	a
T. turgidum ssp. durum		PI283854	a
T. turgidum ssp. durum		PI283855	a
T. turgidum ssp. durum		PI283856	a
T. turgidum ssp. durum		PI286063	a
T. turgidum ssp. durum		PI286076	a
T. turgidum ssp. durum		PI286539	a
T. turgidum ssp. durum		PI289604	a
T. turgidum ssp. durum		PI290473	a
T. turgidum ssp. durum		PI290486	a
T. turgidum ssp. durum		PI290490	a
T. turgidum ssp. durum		PI290494	a
T. turgidum ssp. durum		PI290531	a
T. turgidum ssp. durum		PI292034	a
T. turgidum ssp. durum		PI294587	a
T. turgidum ssp. durum		PI294588	a
T. turgidum ssp. durum		PI295967	a
T. turgidum ssp. durum		PI297849	a
T. turgidum ssp. durum		PI298547	a
T. turgidum ssp. durum		PI304919	a
T. turgidum ssp. durum		PI306530	a
T. turgidum ssp. durum		PI306570	a
T. turgidum ssp. durum		PI306578	a
T. turgidum ssp. durum		PI306646	a
T. turgidum ssp. durum		PI306657	a
T. turgidum ssp. durum		PI306658	a
T. turgidum ssp. durum		PI313096	a
T. turgidum ssp. durum		PI316096	a
T. turgidum ssp. durum		PI320097	a
T. turgidum ssp. durum		PI320114	a
T. turgidum ssp. durum		PI321699	a
T. turgidum ssp. durum		PI324480	a
T. turgidum ssp. durum		PI324482	a
T. turgidum ssp. durum		PI324517	a
T. turgidum ssp. durum		PI324518	a
T. turgidum ssp. durum		PI324519	a
T. turgidum ssp. durum		PI324850	a
T. turgidum ssp. durum		PI324927	a
T. turgidum ssp. durum		PI325850	a
T. turgidum ssp. durum		PI330529	a
T. turgidum ssp. durum		PI330546	a
T. turgidum ssp. durum		PI337647	a
T. turgidum ssp. durum		PI338529	a
T. turgidum ssp. durum		PI341729	a
T. turgidum ssp. durum		PI342646	a
T. turgidum ssp. durum		PI342647	a
T. turgidum ssp. durum		PI347152	a
T. turgidum ssp. durum		PI347157	a
T. turgidum ssp. durum		PI367224	a
T. turgidum ssp. durum		PI367227	a
T. turgidum ssp. durum		PI367240	a
T. turgidum ssp. durum		PI371820	a
T. turgidum ssp. durum		PI371824	a
T. turgidum ssp. durum		PI372445	a
T. turgidum ssp. durum		PI372448	a
T. turgidum ssp. durum		PI372451	a
T. turgidum ssp. durum		PI372452	a
T. turgidum ssp. durum		PI374482	a
T. turgidum ssp. durum		PI381997	a
T. turgidum ssp. durum		PI383416	a
T. turgidum ssp. durum		PI383914	a
T. turgidum ssp. durum		PI383915	a
T. turgidum ssp. durum		PI383916	a
T. turgidum ssp. durum		PI384037	a
T. turgidum ssp. durum		PI384038	a
T. turgidum ssp. durum		PI384044	a
T. turgidum ssp. durum		PI384045	a
T. turgidum ssp. durum		PI384244	a
T. turgidum ssp. durum		PI384391	a
T. turgidum ssp. durum		PI384392	a
T. turgidum ssp. durum		PI384393	a
T. turgidum ssp. durum		PI384401	a
T. turgidum ssp. durum		PI387263	a
T. turgidum ssp. durum		PI387346	a
T. turgidum ssp. durum		PI387635	a
T. turgidum ssp. durum		PI388035	a
T. turgidum ssp. durum		PI388133	a
T. turgidum ssp. durum		PI405907	a
T. turgidum ssp. durum		PI412984	a
T. turgidum ssp. durum		PI429317	a
T. turgidum ssp. durum		PI429324	a
T. turgidum ssp. durum		PI447421	a
T. turgidum ssp. durum		PI462105	a
T. turgidum ssp. durum		PI462110	a
T. turgidum ssp. durum		PI469013	a
T. turgidum ssp. durum		PI470826	a
T. turgidum ssp. durum		PI470833	a
T. turgidum ssp. durum		PI470834	a
T. turgidum ssp. durum		PI470843	a
T. turgidum ssp. durum		PI470868	a
T. turgidum ssp. durum		PI470875	a
T. turgidum ssp. durum		PI470893	a
T. turgidum ssp. durum		PI470903	a
T. turgidum ssp. durum		PI470904	a
T. turgidum ssp. durum		PI477867	a
T. turgidum ssp. durum		PI477881	a
T. turgidum ssp. durum		PI477895	a
T. turgidum ssp. durum		PI477911	a
T. turgidum ssp. durum		PI478304	a
T. turgidum ssp. durum		PI478427	a
T. turgidum ssp. durum		PI479941	a
T. turgidum ssp. durum		PI479983	a
T. turgidum ssp. durum		PI480017	a
T. turgidum ssp. durum		PI480139	a
T. turgidum ssp. durum		PI481580	a
T. turgidum ssp. durum		PI481584	a
T. turgidum ssp. durum		PI481585	a
T. turgidum ssp. durum		PI487290	a
T. turgidum ssp. durum		PI497927	a
T. turgidum ssp. durum		PI499974	a
T. turgidum ssp. durum		PI510694	a
T. turgidum ssp. durum		PI519170	a
T. turgidum ssp. durum		PI519171	a
T. turgidum ssp. durum		PI519174	a
T. turgidum ssp. durum		PI519445	a
T. turgidum ssp. durum		PI519453	a
T. turgidum ssp. durum		PI519544	a
T. turgidum ssp. durum		PI519556	a
T. turgidum ssp. durum		PI519557	a
T. turgidum ssp. durum		PI519559	a
T. turgidum ssp. durum		PI519566	a
T. turgidum ssp. durum		PI519567	a
T. turgidum ssp. durum		PI519598	a
T. turgidum ssp. durum		PI519619	a
T. turgidum ssp. durum		PI519620	a
T. turgidum ssp. durum		PI519639	a
T. turgidum ssp. durum		PI519642	a
T. turgidum ssp. durum		PI519732	a
T. turgidum ssp. durum		PI519750	a
T. turgidum ssp. durum		PI519753	a
T. turgidum ssp. durum		PI519759	a
T. turgidum ssp. durum		PI519777	a
T. turgidum ssp. durum		PI519811	a
T. turgidum ssp. durum		PI519832	a
T. turgidum ssp. durum		PI519862	a
T. turgidum ssp. durum		PI519887	a
T. turgidum ssp. durum		PI520023	a
T. turgidum ssp. durum		PI520027	a
T. turgidum ssp. durum		PI520029	a
T. turgidum ssp. durum		PI520044	a
T. turgidum ssp. durum		PI520092	a
T. turgidum ssp. durum		PI520165	a
T. turgidum ssp. durum		PI520299	a
T. turgidum ssp. durum		PI520362	a
T. turgidum ssp. durum		PI520392	a
T. turgidum ssp. durum		PI520406	a
T. turgidum ssp. durum		PI520407	a
T. turgidum ssp. durum		PI520413	a
T. turgidum ssp. durum		PI520416	a
T. turgidum ssp. durum		PI520518	a
T. turgidum ssp. durum		PI525334	a
T. turgidum ssp. durum		PI525341	a
T. turgidum ssp. durum		PI525371	a
T. turgidum ssp. durum		PI525395	a
T. turgidum ssp. durum		PI525428	a
T. turgidum ssp. durum		PI525438	a
T. turgidum ssp. durum		PI532140	a
T. turgidum ssp. durum		PI532239	a
T. turgidum ssp. durum		PI532242	a
T. turgidum ssp. durum		PI532288	a
T. turgidum ssp. durum		PI532289	a
T. turgidum ssp. durum		PI532292	a
T. turgidum ssp. durum		PI534304	a
T. turgidum ssp. durum		PI534343	a
T. turgidum ssp. durum		PI534351	a
T. turgidum ssp. durum		PI534367	a
T. turgidum ssp. durum		PI534370	a
T. turgidum ssp. durum		PI534471	a
T. turgidum ssp. durum		PI534501	a
T. turgidum ssp. durum		PI537310	a
T. turgidum ssp. durum		PI565264	a
T. turgidum ssp. durum		PI585023	a
T. turgidum ssp. durum		PI623461	a
T. turgidum ssp. durum		PI623709	a
T. turgidum ssp. durum		PI623914	a
T. turgidum ssp. durum		PI623926	a
T. turgidum ssp. durum		PI623957	a
T. turgidum ssp. durum		PI623997	a
T. turgidum ssp. durum		PI624030	a
T. turgidum ssp. durum		PI624052	a
T. turgidum ssp. durum		PI624091	a
T. turgidum ssp. durum		PI624127	a
T. turgidum ssp. durum		PI624170	a
T. turgidum ssp. durum		PI624210	a
T. turgidum ssp. durum		PI624388	a
T. turgidum ssp. durum		PI624394	a
T. turgidum ssp. durum		PI624407	a
T. turgidum ssp. durum		PI624428	a
T. turgidum ssp. durum		PI624435	a
T. turgidum ssp. durum		PI624456	a
T. turgidum ssp. durum		PI624467	a
T. turgidum ssp. durum		PI624501	a
T. turgidum ssp. durum		PI624506	a
T. turgidum ssp. durum		PI624516	a
T. turgidum ssp. durum		PI624528	a
T. turgidum ssp. durum		PI624529	a
T. turgidum ssp. durum		PI624557	a
T. turgidum ssp. durum		PI624568	a
T. turgidum ssp. durum		PI624669	a
T. turgidum ssp. durum		PI624694	a
T. turgidum ssp. durum		PI624695	a
T. turgidum ssp. durum		PI624731	a
T. turgidum ssp. durum		PI624769	a
T. turgidum ssp. durum		PI624801	a
T. turgidum ssp. durum		PI624829	a
T. turgidum ssp. durum		PI624850	a
T. turgidum ssp. durum		PI624854	a
T. turgidum ssp. durum		PI625273	a
T. turgidum ssp. durum		PI625361	a
T. turgidum ssp. durum		PI626482	a
T. turgidum ssp. durum		PI626483	a
T. turgidum ssp. durum		PI634315	a
T. turgidum ssp. durum		PI636501	a
