# Supplementary material for: Wheat plant height locus RHT25 encodes a PLATZ transcription factor that interacts with DELLA (RHT1)
Source: Proc Natl Acad Sci U S A. 2023 May 1;120(19):e2300203120. doi: 10.1073/pnas.2300203120 (PMC10175819; doi:10.1073/pnas.2300203120)
Supplement: Supplementary file 15 — Dataset S14 (XLSX) [file pnas.2300203120.sd14.xlsx]

## Sheet: Dataset S14 Natural mut height
Dataset S14. Effect of different natural Rht25 mutant alelles on plant height.
Allele	Allele description	Population	Allele associated with taller plants. Height (cm).	Allele associated with shorter plants. Height (cm).	diff. (cm)	P value	Note
Rht25b	13 bp deletion	UC1110 (Rht25b) x PI 610750 (Rht25a) F5:2	Rht25a = 137.0	Rht25b = 119.3	-17.7	P < 0.001	Height and marker data from Mo et al. 2018 TAG (2018) 131:2021, Supplemental Table S4, Family F5-1503.
Rht25c	19 bp deletion	Mc Neal (Rht25c) x Thatcher RILs (Rht25f)	Rht25f = 78.3	Rht25c = 75.5	-2.8	P < 0.001	Factorial ANOVA for plant height including RHT25 and RHT-D1 in 3 locations.
Rht25d	splice mutation	Berkut (Rht25a) x P515HP (Rht25d) F5:2	Rht25a = 85.4	Rht25d = 76.8	-8.6	P < 0.001	Only homozygous lines were used in the calculation of the difference
Rht25e	4 bp deletion	RSI5 (Rht25f) x PI 520033 (Rht25e) F4:2	Rht25f = 100.93	Rht25e = 95.46	-5.5	P < 0.01	Only homozygous lines were used in the calculation of the difference
Rht25e	4 bp deletion	CS (Rht25e) x Spring Hobbit (Rht25a) BC4F2	Rht25a = 147.8	Rht25e =138.2	-9.6	P < 0.05	Only homozygous lines were used in the calculation of the difference
Rht25f	promoter insertion	Berkut (Rht25a) x CDC Landmark (Rht25f) F4:2	Rht25a = 72.8	Rht25f = 70.7	-2.1	P = 0.0613	Three families: F3:4 (n= 30), F4:5 (n= 16), and F4:5 (n= 22), combined ANOVA. Data below
Note that in the population segregating for the wild type alleles and a truncation mutation the differences in plant height were larger than in those segregating for Rht25f and the truncation mutations (RHT25b-e)
Selected populations segregating for RHT25 alleles with fixed Rht24 alleles on chromosome arm 6AL (Rht24b indicates the dwarfing allele)
Allele	Parent	Rht25	Rht24 allele in segregating population	Rht24 allele in parental line	Note
Rht25b	UC1110	13bp deletion	a	b	Mo et al. (2018). Supplemental Table S4, Family F5-1503 homozygous for Rht24a and segregating for RHT25.
Rht25a	PI 610750	WT	a	a
Rht25c	Mc Neal	19 bp deletion	a	a	Both Mc Neal and Thatcher have the Rht24a allele
Rht25f	Thatcher	Promoter insertion	a	a
Rht25a	Berkut	WT	b	a	The HIF used to generate the segregating population (P515HP_76) has a fixed Rht24b allele (Berkut parentla line has the Rht24a allele).
Rht25d	P515HP	splice site mutation	b	b
Rht25f	RSI5	Promoter insertion	a	a	The F4 line used to generate the RHT25 segregating population was fixed for Rht24a (parental line PI 520033 has the Rht24b allele).
Rht25e	PI 520033	4 bp deletion	a	b
Rht25a	Berkut	WT	a	a	Both Berkut and CSC Landmark have the Rht24a allele
Rht25f	CDC Landmark	Promoter insertion	a	a
Effect of Rht25c (19 bp deletion) on plant height (cm)									Effect of Rht25d on plant height (cm)					Effect of Rht25e on plant height (cm)							Effect of Rht25f (promoter insertion) on plant height (cm)
Location	RHT25 allele	RHT-D1 allele	LSMEANS	SE	df	% reduc.			Rht25a	Rht25d	Heterozygous			Rht25f	Rht25e			Rht25a	Rht25e			Geno	Family F427	Family F527	Family F528
Dryland 2007	Rht25f	Rht-D1a	110.547	0.52908	146				83.4	75	65			99.5	94			153	144		WT	Rht25a	68.8	61	100
	Rht25c	Rht-D1a	106.119	0.59153	146	-4.0062			86	75.5	75			102.2	92.5			148	146		WT	Rht25a	75.5	65	81.5
	Rht25f	Rht-D1b	81.3763	0.542825	146				81.2	73	77			106.3	98.5			151	135		WT	Rht25a	72.5	58.3	87.5
	Rht25c	Rht-D1b	78.9975	0.52908	146	-2.92323			69	77.4	70			98	96.8			157	120		WT	Rht25a	62.5	60.2	93.8
Irrigated 2007	Rht25f	Rht-D1a	106.77	0.63609	146				86.2	77	83			99.8	95.5			150	137		WT	Rht25a	65.2	67.8	83
	Rht25c	Rht-D1a	103.091	0.71117	146	-3.44608			88	74	83			99.8				152	147		WT	Rht25a	63.5	64.7	88.3
	Rht25f	Rht-D1b	81.0105	0.652615	146				88.5	79.4	84		Average	100.933	95.46			143			WT	Rht25a	74	61.2	94.5
	Rht25c	Rht-D1b	78.2525	0.63609	146	-3.40453			86.4	76.2	83		s.e.m.	1.206	1.04719			142			WT	Rht25a	70.5	60	92.8
Drylan 2009	Rht25f	Rht-D1a	95.825	0.508963	146				84.5	80.4	74		% reduction	-0.0542272	(-5.47 cm)			134			WT	Rht25a	61.8	60.1	-
	Rht25c	Rht-D1a	92.4562	0.569038	146	-3.51552			89.8	76	89		t-test	0.00853866			Average	147.778	138.167		WT	Rht25a	63	67.2	-
	Rht25f	Rht-D1b	78.3289	0.522185	146				93.5	72	86.4						s.e.m.	2.33201	4.1426		WT	Rht25a	69.5	-	-
	Rht25c	Rht-D1b	75.5475	0.508963	146	-3.55098			87.2	84.2	79.4		Selected from a population of 58 F2 from				% reduction	-0.0650376	(-9.6 cm)		WT	Rht25a	63.6	-	-
									83	78.5	85		cross RSI5 x PI 520033. Number is smaller				t-test	0.0478888			WT	Rht25a	73.5	-	-
									79.2	80.2	82		than expected due to additional segregation								WT	Rht25a	62	-	-
									89.8	71.4	72.5		for very late heading (eliminated).								WT	Rht25a	60.6	-	-
									87	78	86										Pr. Ins.	Rht25f	72	60.4	88.2
Location	Class	Sum Sq	Df	F value	Pr(>F)				88.9		83										Pr. Ins.	Rht25f	64.5	60	78.1
Dryland 2007	RhtD1	29459.5	1	2631.01	2.80003e-95				97		89.4										Pr. Ins.	Rht25f	70.5	60.6	77.6
	Rht25	430.834	1	38.4775	5.40477e-09				89		87										Pr. Ins.	Rht25f	68	59.5	80
	RhtD1:Rht25	39.0666	1	3.48901	0.0637817				69.3		78										Pr. Ins.	Rht25f	61.5	61.4	82.7
Irrigated 2007	RhtD1	23800.5	1	1470.58	4.06887e-78						79.4										Pr. Ins.	Rht25f	70.5	61.7	81.5
	Rht25	385.254	1	23.804	2.7592e-06						90.5										Pr. Ins.	Rht25f	70.5	59.6	79.1
	RhtD1:Rht25	7.89176	1	0.487614	0.486104						84										Pr. Ins.	Rht25f	65	60.5	85.6
Drylan 2009	RhtD1	11004.3	1	1062.02	7.12824e-69						83.8										Pr. Ins.	Rht25f	71	61.6	-
	Rht25	351.645	1	33.9369	3.49463e-08						81.5										Pr. Ins.	Rht25f	73	65.5	-
	RhtD1:Rht25	3.20664	1	0.309469	0.578858						85										Pr. Ins.	Rht25f	68.2	57.5	-
								Average	85.345	76.7625	81.3808										Pr. Ins.	Rht25f	67.8	62	-
								s.e.m.	1.52439	0.844486	1.20936										Pr. Ins.	Rht25f	64.5	-	-
								% reduction	-0.100562												Pr. Ins.	Rht25f	69.5	-	-
								t-test	5.7133e-05												Pr. Ins.	Rht25f	67	-	-
																					Average	Rht25a	67.1	62.55	90.175
																						Rht25f	68.2333	60.8583	81.6
																					s.e.m	Rht25a	1.33031	1.05475	2.20663
																						Rht25f	0.836698	0.552194	1.3218
																						tTest	0.476793	0.151487	0.0049211
																					LSMeans	Rht25a	72.79	s.e.m = 0.79
																						Rht25f	70.73	s.e.m.= 0.77
																						% reduction	-0.0283006
																					Combined ANOVA P value		0.0613
