# Supplementary material for: Wheat plant height locus RHT25 encodes a PLATZ transcription factor that interacts with DELLA (RHT1)
Source: Proc Natl Acad Sci U S A. 2023 May 1;120(19):e2300203120. doi: 10.1073/pnas.2300203120 (PMC10175819; doi:10.1073/pnas.2300203120)
Supplement: Supplementary file 16 — Dataset S15 (XLSX) [file pnas.2300203120.sd15.xlsx]

## Sheet: Dataset 15 Rht25f-qPCR
Dataset S15. Reduced expression of PLATZ-A1 in Rht25f relative to Rht25a.
F3:4 and F4:5 are sister lines derived from a single F3 and F4 heterozygous plants, respectively.
Each sample is the average of peduncles collected from 4 plants.
Sister lines	PLATZ-A1	Endogenous controls
Generation	alleles	ACTIN	IF4A	tRNAsyn
F3:4	Rht25a	1.05309	0.0511546	0.0877727
F3:4	Rht25a	2.19439	0.143154	0.255932
F3:4	Rht25a	1.5462	0.0967978	0.164164
F3:4	Rht25a	1.29967	0.0817976	0.163069
F3:4	Rht25a	0.713708	0.0370694	0.0740188
F3:4	Rht25f	0.728434	0.0475715	0.0680472
F3:4	Rht25f	0.520607	0.035596	0.059608
F3:4	Rht25f	1.21447	0.0519096	0.0862292
F3:4	Rht25f	1.72692	0.0864589	0.137106
F3:4	Rht25f	0.823519	0.0376309	0.0738553
F4:5	Rht25a	2.80282	0.0454014	0.0712046
F4:5	Rht25a	1.33104	0.0605762	0.11203
F4:5	Rht25a	2.13858	0.031118	0.0540633
F4:5	Rht25a	1.48028	0.0175841	0.0395807
F4:5	Rht25f	2.79411	0.0227179	0.0438087
F4:5	Rht25f	0.791164	0.00904404	0.0204559
F4:5	Rht25f	1.73227	0.0160097	0.0349693
F4:5	Rht25f	0.951109	0.00948034	0.0248272
LSMEANS	Rht25a	1.6495	0.0605	0.1098
	Rht25f	1.2853	0.033	0.0573
SE	Rht25a	0.2121	0.0085	0.0147
	Rht25f	0.2121	0.0085	0.0147	Overall Avg.
% decrease relative to WT a		-0.220794	-0.454545	-0.478142	-0.384494
ANOVA Genotype P b		0.242	0.037	0.0228
a (Rht25f-Rht25a)/Rht25a
b The combined ANOVA used the two generations as blocks
