# Supplementary material for: Wheat plant height locus RHT25 encodes a PLATZ transcription factor that interacts with DELLA (RHT1)
Source: Proc Natl Acad Sci U S A. 2023 May 1;120(19):e2300203120. doi: 10.1073/pnas.2300203120 (PMC10175819; doi:10.1073/pnas.2300203120)
Supplement: Supplementary file 17 — Dataset S16 (XLSX) [file pnas.2300203120.sd16.xlsx]

## Sheet: Dataset S16 GRF expression
Dataset S16. Gene expression in CRISPR platz1 double mutants vs wildtype (in Kronos-Rht-B1a tall background).
Samples collected from ~1 cm peduncle + node from 3 plants per replication at Zadoks 43.
qRT-PCR using ACTIN as endogenous promoter.
Genotype	GRF1	GRF3	GRF-A4	GRF5	GRF9	GRF10	GRF11	GIF1	CYCD1;1	CYCD3;1	CYCD4;1
Wildtype	0.197146	0.0792624	0.0303178	0.191533	1.05114	0.00245109	0.727184	0.528987	0.231123	0.312841	0.265972
Wildtype	0.202026	0.0677867	0.0244195	0.19435	0.567484	0.00201683	0.654899	0.310389	0.277239	0.325515	0.23492
Wildtype	0.140694	0.0509067	0.020097	0.171475	0.746197	0.00242549	0.737081	0.313126	0.183784	0.28517	0.25452
Wildtype	0.139444	0.0326506	0.013481	0.14171	0.430255	0.00132249	0.619139	0.228479	0.18652	0.251509	0.168432
platz1	0.103847	0.0355215	0.0184848	0.0632151	0.336533	0.00117673	0.534902	0.272755	0.188941	0.249877	0.127944
platz1	0.100262	0.0257462	0.0123435	0.0905142	0.207878	0.00102947	0.608746	0.226346	0.181204	0.227342	0.129561
platz1	0.123138	0.0323774	0.0148724	0.105681	0.282235	0.00108184	0.554183	0.205466	0.165072	0.232487	0.177091
platz1	0.147552	0.0388089	0.016176	0.119496	0.426151	0.00155851	0.568447	0.258912	0.246393	0.278354	0.188106
WT Avg.	0.169827	0.0576516	0.0220788	0.174767	0.698769	0.00205398	0.684575	0.345246	0.219667	0.293759	0.230961
mut Avg.	0.1187	0.0331135	0.0154692	0.0947266	0.313199	0.00121164	0.566569	0.24087	0.195403	0.247015	0.155675
% decrease a	-0.301057	-0.425627	-0.299366	-0.457983	-0.551784	-0.410101	-0.172379	-0.302324	-0.110458	-0.159122	-0.325966
t-Test	0.045726	0.0588113	0.130458	0.00340169	0.0346364	0.0268933	0.0109501	0.165462	0.423799	0.058452	0.0311135
a (platz1 - WT)/WT
